# Supplementary material for: Global, regional, and national epidemiology of Intracerebral Hemorrhage among women of childbearing age (1990–2021): incidence, mortality, DALYs, and risk factor analysis
Source: Front Neurol. 2025 Aug 5;16:1602507. doi: 10.3389/fneur.2025.1602507 (PMC12361251; doi:10.3389/fneur.2025.1602507)
Supplement: Supplementary Table S1 — Incidence of Intracerebral Hemorrhage among Women of Childbearing age, by Countries and Territories, 1990-2021. [file Table_1.xlsx]

## Sheet: Sheet1
Table S1. Incidence of Intracerebral Hemorrhage among Women of Childbearing age, by Countries and Territories, 1990-2021.
Rate per 100,000 (95% UI)
	1990		2021		1990-2021
Location	Incident cases	Incident rate	Incident cases	Incident rate	EAPCsa
China	66558.020(43007.008,96945.680)	24.454(15.883,35.411)	38547.567(25613.600,56033.285)	10.068(6.634,14.724)	-3.503(-3.833,-3.172)
Democratic People's Republic of Korea	1651.734(1229.924,2174.570)	30.623(22.910,40.139)	1845.019(1424.707,2354.983)	25.050(19.211,32.128)	-0.720(-0.930,-0.509)
Taiwan (Province of China)	985.617(695.716,1366.963)	19.695(14.095,27.058)	540.028(351.145,787.353)	8.492(5.328,12.713)	-3.130(-3.298,-2.962)
Cambodia	640.879(471.440,853.897)	32.857(24.479,43.259)	1016.149(788.506,1307.365)	24.356(18.966,31.261)	-1.160(-1.322,-0.996)
Indonesia	18380.746(12142.198,26379.190)	45.830(30.342,65.563)	21181.093(14719.300,29579.020)	26.389(18.303,36.882)	-2.086(-2.306,-1.865)
Lao People's Democratic Republic	325.330(243.059,427.567)	42.555(32.079,55.418)	481.857(377.253,621.486)	26.738(21.036,34.379)	-1.741(-1.965,-1.518)
Malaysia	979.751(707.940,1335.318)	25.462(18.627,34.449)	1220.951(867.424,1685.157)	14.929(10.633,20.573)	-1.688(-1.859,-1.517)
Maldives	14.217(10.226,19.170)	39.545(28.868,52.622)	9.836(6.733,13.946)	8.330(5.669,11.889)	-5.680(-6.025,-5.335)
Myanmar	3050.399(2223.709,4135.127)	36.987(27.211,49.681)	2729.052(2053.185,3602.267)	17.938(13.497,23.675)	-2.828(-3.205,-2.450)
Philippines	1433.028(863.746,2202.674)	10.958(6.731,16.570)	5661.431(3882.227,7973.438)	20.639(14.175,29.037)	2.627(2.038,3.221)
Sri Lanka	591.565(406.340,842.951)	13.841(9.577,19.605)	461.267(307.432,672.045)	7.824(5.170,11.474)	-2.063(-2.169,-1.957)
Thailand	2885.388(2087.633,3951.333)	20.571(15.021,28.006)	2002.398(1448.097,2688.269)	10.465(7.422,14.258)	-2.589(-2.796,-2.382)
Timor-Leste	34.186(24.455,46.972)	22.641(16.384,30.775)	56.237(41.119,76.799)	20.398(15.144,27.542)	-0.458(-0.535,-0.382)
Viet Nam	2724.056(1919.049,3822.819)	21.400(15.449,29.434)	3867.411(2809.609,5285.923)	13.918(10.014,19.196)	-1.482(-1.562,-1.403)
Fiji	53.593(39.775,70.629)	30.730(22.970,40.253)	43.097(32.264,56.605)	18.894(14.144,24.823)	-1.825(-1.945,-1.705)
Kiribati	11.057(8.527,14.109)	69.504(53.759,88.331)	15.258(12.018,19.092)	50.746(40.043,63.457)	-1.139(-1.248,-1.029)
Marshall Islands	3.586(2.747,4.639)	49.859(38.584,63.866)	6.583(5.043,8.418)	46.204(35.410,59.049)	-0.316(-0.611,-0.021)
Micronesia (Federated States of)	9.711(7.202,12.914)	54.415(40.880,71.646)	9.949(7.379,13.103)	40.696(30.241,53.494)	-0.957(-1.046,-0.868)
Papua New Guinea	99.563(66.735,144.591)	12.851(8.792,18.358)	247.201(172.107,348.554)	10.464(7.340,14.654)	-0.658(-0.840,-0.476)
Samoa	11.262(8.373,14.943)	39.175(29.556,51.325)	16.586(12.577,21.809)	37.895(28.937,49.539)	-0.047(-0.170,0.076)
Solomon Islands	41.977(31.403,54.827)	78.784(59.642,101.808)	111.893(87.430,140.606)	72.220(56.566,90.468)	-0.322(-0.477,-0.167)
Tonga	3.963(2.815,5.435)	21.160(15.242,28.664)	3.432(2.448,4.723)	14.405(10.332,19.725)	-1.431(-1.500,-1.362)
Vanuatu	12.495(9.152,16.681)	44.577(32.931,58.883)	30.199(23.104,39.015)	42.463(32.602,54.714)	-0.230(-0.397,-0.062)
Armenia	78.130(51.562,117.661)	10.447(7.095,15.366)	50.456(31.721,76.998)	6.396(3.939,9.926)	-1.762(-1.889,-1.635)
Azerbaijan	331.532(245.063,443.098)	22.518(17.043,29.542)	348.999(253.549,479.503)	12.168(8.788,16.809)	-2.076(-2.243,-1.908)
Georgia	412.536(313.481,543.168)	30.947(23.575,40.713)	107.678(77.661,146.354)	11.987(8.495,16.524)	-3.149(-3.607,-2.689)
Kazakhstan	850.986(652.004,1106.778)	23.589(18.312,30.388)	747.454(567.465,976.867)	14.629(11.018,19.257)	-1.876(-2.382,-1.368)
Kyrgyzstan	250.681(193.856,322.783)	32.001(25.251,40.479)	192.388(144.503,258.080)	11.680(8.819,15.612)	-3.752(-4.148,-3.355)
Mongolia	249.317(195.572,317.781)	67.624(53.925,85.133)	379.173(305.732,474.855)	41.711(33.544,52.362)	-1.831(-2.223,-1.436)
Tajikistan	233.399(176.794,308.998)	28.870(22.642,37.187)	315.349(232.687,419.826)	13.844(10.303,18.302)	-2.764(-2.963,-2.564)
Turkmenistan	161.599(123.696,209.187)	25.249(19.904,31.864)	251.631(196.702,321.584)	20.314(15.895,25.935)	-0.654(-0.873,-0.434)
Uzbekistan	866.492(657.714,1129.581)	24.678(19.273,31.469)	1351.436(1032.094,1757.540)	14.938(11.383,19.488)	-1.839(-2.025,-1.654)
Albania	106.769(78.422,142.480)	14.466(10.781,19.068)	48.234(34.137,66.153)	7.565(5.318,10.406)	-2.354(-2.536,-2.172)
Bosnia and Herzegovina	78.857(52.057,116.385)	7.008(4.662,10.283)	35.357(22.692,52.948)	4.417(2.742,6.795)	-1.732(-1.848,-1.617)
Bulgaria	518.132(420.018,637.569)	22.578(18.123,28.035)	193.083(151.901,245.537)	10.763(8.251,14.034)	-2.856(-3.148,-2.562)
Croatia	141.578(106.654,187.602)	11.136(8.312,14.879)	36.972(23.492,55.957)	3.780(2.293,5.909)	-3.989(-4.206,-3.770)
Czechia	240.897(164.702,342.567)	8.656(5.809,12.477)	110.526(64.471,174.412)	4.405(2.459,7.188)	-2.588(-2.888,-2.287)
Hungary	427.389(331.474,550.719)	15.074(11.524,19.651)	120.647(79.024,178.416)	4.953(3.066,7.631)	-4.274(-4.536,-4.012)
North Macedonia	103.337(79.238,132.986)	20.396(15.638,26.258)	58.742(43.876,77.630)	9.902(7.248,13.283)	-2.804(-3.012,-2.596)
Montenegro	37.268(28.990,47.487)	24.545(19.127,31.232)	26.171(20.434,33.256)	15.757(12.156,20.222)	-2.123(-2.566,-1.677)
Poland	1043.923(658.115,1551.524)	10.772(6.759,16.135)	383.870(234.810,588.178)	3.852(2.273,6.071)	-4.000(-4.271,-3.728)
Romania	947.502(737.882,1212.776)	16.701(12.995,21.387)	342.611(257.271,458.419)	6.889(4.959,9.538)	-3.303(-3.562,-3.044)
Serbia	393.200(301.093,509.355)	16.064(12.253,20.890)	127.419(89.799,178.245)	5.616(3.834,8.072)	-4.134(-4.451,-3.816)
Slovakia	133.609(96.202,183.038)	9.895(7.096,13.602)	64.308(41.165,95.777)	4.556(2.795,7.007)	-2.731(-2.933,-2.528)
Slovenia	43.409(29.408,62.396)	8.442(5.689,12.192)	15.388(8.760,25.213)	3.356(1.815,5.678)	-3.519(-3.791,-3.246)
Belarus	374.393(279.242,503.414)	15.154(11.323,20.361)	258.556(191.428,347.979)	9.913(7.151,13.655)	-1.212(-1.471,-0.951)
Estonia	46.675(34.964,62.581)	11.357(8.434,15.346)	13.218(7.360,21.648)	4.352(2.353,7.288)	-4.028(-4.436,-3.618)
Latvia	96.497(73.384,126.424)	13.378(10.089,17.683)	22.445(14.906,32.426)	4.824(3.068,7.212)	-3.847(-4.129,-3.563)
Lithuania	93.899(68.794,128.609)	9.736(7.091,13.406)	34.685(23.670,49.183)	5.226(3.449,7.605)	-2.151(-2.351,-1.950)
Republic of Moldova	256.655(202.120,322.593)	23.627(18.658,29.633)	87.788(66.109,117.988)	8.208(6.011,11.316)	-3.862(-4.236,-3.485)
Russian Federation	4711.060(2999.274,6954.914)	12.980(8.251,19.241)	3762.735(2550.435,5337.382)	8.963(5.998,12.874)	-1.549(-2.081,-1.014)
Ukraine	1920.477(1209.706,2884.271)	14.426(9.073,21.702)	1487.989(991.534,2135.611)	11.962(7.895,17.315)	-0.828(-0.995,-0.661)
Brunei Darussalam	12.203(8.429,17.035)	22.528(15.854,31.202)	12.189(8.252,17.325)	9.392(6.314,13.432)	-3.065(-3.367,-2.763)
Japan	3245.118(1889.045,5154.705)	8.864(5.054,14.305)	1699.541(1064.126,2603.053)	5.559(3.310,8.821)	-1.783(-1.908,-1.657)
Republic of Korea	3585.640(2581.017,4815.350)	31.657(22.958,42.287)	1031.008(656.304,1540.610)	7.694(4.735,11.777)	-5.497(-5.939,-5.054)
Singapore	136.925(93.897,197.034)	15.419(10.645,22.083)	103.169(62.269,161.733)	6.176(3.600,9.979)	-3.533(-3.805,-3.261)
Australia	184.766(114.288,282.142)	4.086(2.519,6.260)	166.527(90.777,266.360)	2.564(1.368,4.168)	-1.612(-1.791,-1.432)
New Zealand	34.870(19.152,58.134)	3.887(2.134,6.485)	29.763(16.174,49.876)	2.411(1.283,4.088)	-1.598(-1.858,-1.338)
Andorra	0.582(0.321,0.946)	3.902(2.147,6.359)	0.705(0.396,1.145)	3.006(1.608,5.059)	-1.100(-1.197,-1.002)
Austria	155.522(111.845,211.707)	7.447(5.292,10.234)	86.924(52.433,134.650)	3.959(2.302,6.294)	-2.546(-2.731,-2.361)
Belgium	195.200(136.827,275.378)	7.742(5.392,10.995)	83.239(49.864,130.754)	3.075(1.782,4.944)	-3.370(-3.591,-3.149)
Cyprus	17.183(11.596,24.730)	8.536(5.741,12.321)	15.921(9.697,24.576)	3.975(2.327,6.322)	-2.836(-3.022,-2.649)
Denmark	66.998(47.256,94.323)	4.737(3.278,6.771)	41.224(22.034,69.892)	3.059(1.591,5.259)	-1.789(-1.928,-1.650)
Finland	65.210(43.611,92.571)	4.746(3.090,6.895)	52.353(32.360,80.274)	4.257(2.582,6.610)	-0.513(-0.757,-0.268)
France	741.351(493.825,1070.114)	5.044(3.348,7.311)	430.543(248.317,675.094)	2.756(1.542,4.415)	-2.139(-2.270,-2.007)
Germany	1289.429(852.708,1873.847)	6.299(4.122,9.228)	646.920(373.859,1048.515)	3.475(1.945,5.738)	-2.372(-2.567,-2.177)
Greece	273.645(196.189,376.479)	10.486(7.473,14.485)	146.769(100.820,208.028)	5.654(3.739,8.215)	-2.388(-2.583,-2.193)
Iceland	3.744(2.304,5.739)	5.959(3.694,9.108)	2.863(1.479,4.809)	3.429(1.746,5.812)	-2.344(-2.540,-2.147)
Ireland	53.556(33.109,81.114)	6.208(3.856,9.377)	41.650(21.776,68.618)	3.293(1.677,5.539)	-2.668(-2.885,-2.451)
Israel	53.010(31.995,82.120)	4.614(2.820,7.107)	54.824(27.601,94.946)	2.382(1.183,4.155)	-2.366(-2.737,-1.993)
Italy	981.856(560.091,1561.767)	6.665(3.784,10.638)	399.700(240.888,623.638)	2.927(1.675,4.734)	-2.866(-3.080,-2.652)
Luxembourg	7.373(5.149,10.255)	7.209(4.994,10.115)	4.380(2.501,7.127)	2.603(1.435,4.322)	-3.921(-4.193,-3.648)
Malta	7.514(4.997,10.930)	7.323(4.802,10.801)	4.318(2.701,6.570)	4.156(2.527,6.459)	-2.142(-2.350,-1.934)
Netherlands	227.251(142.582,342.505)	5.589(3.477,8.478)	131.893(74.358,216.318)	3.353(1.843,5.576)	-1.902(-2.098,-1.707)
Norway	46.059(23.892,77.880)	4.214(2.159,7.185)	32.181(16.051,55.456)	2.498(1.213,4.383)	-2.099(-2.284,-1.914)
Portugal	282.928(209.569,376.535)	10.915(8.061,14.557)	91.452(57.536,137.927)	3.182(1.881,5.026)	-4.709(-5.051,-4.365)
Spain	647.767(447.682,920.093)	6.739(4.658,9.573)	330.724(196.184,525.224)	2.807(1.568,4.638)	-3.516(-3.779,-3.253)
Sweden	88.210(50.112,141.581)	3.862(2.146,6.286)	70.596(36.286,119.402)	2.957(1.480,5.085)	-1.068(-1.161,-0.975)
Switzerland	72.357(43.018,115.344)	3.856(2.244,6.233)	53.514(26.692,91.110)	2.469(1.187,4.306)	-1.702(-1.801,-1.604)
United Kingdom	731.139(434.234,1139.184)	4.942(2.903,7.753)	526.660(304.916,839.821)	3.198(1.811,5.178)	-1.721(-1.843,-1.599)
Argentina	1860.320(1370.075,2465.791)	23.459(17.302,31.064)	1129.350(791.088,1568.381)	9.169(6.385,12.801)	-3.438(-3.664,-3.212)
Chile	539.486(368.677,760.012)	16.342(11.336,22.749)	421.509(274.211,624.857)	8.545(5.483,12.789)	-2.251(-2.469,-2.033)
Uruguay	125.113(89.884,170.579)	16.552(11.885,22.576)	65.706(43.125,95.370)	7.449(4.825,10.915)	-3.010(-3.228,-2.791)
Canada	382.718(224.036,606.758)	5.067(2.943,8.083)	387.915(232.215,587.272)	4.237(2.491,6.507)	-0.299(-0.433,-0.164)
United States of America	3660.465(2128.963,5756.365)	5.341(3.080,8.456)	3104.907(1880.337,4793.826)	3.882(2.319,6.053)	-1.112(-1.215,-1.009)
Antigua and Barbuda	2.123(1.544,2.874)	14.897(10.968,19.948)	2.207(1.553,3.098)	8.242(5.699,11.722)	-2.267(-2.411,-2.122)
Bahamas	10.841(8.295,14.144)	17.603(13.670,22.703)	12.585(9.440,16.603)	10.903(8.128,14.444)	-1.740(-1.867,-1.613)
Barbados	7.579(5.410,10.435)	11.956(8.623,16.341)	6.237(4.381,8.794)	7.745(5.340,11.059)	-1.574(-1.681,-1.467)
Belize	4.034(2.912,5.593)	13.002(9.781,17.376)	9.161(6.479,12.789)	8.117(5.799,11.219)	-1.865(-2.085,-1.645)
Cuba	445.191(328.488,606.409)	15.829(11.797,21.389)	189.860(130.814,276.888)	6.682(4.488,9.914)	-3.275(-3.485,-3.065)
Dominica	2.030(1.440,2.812)	13.988(10.130,19.051)	1.354(0.949,1.894)	8.197(5.745,11.461)	-2.036(-2.167,-1.904)
Dominican Republic	281.029(212.296,371.539)	18.814(14.503,24.527)	449.338(341.508,593.827)	15.990(12.173,21.102)	-0.475(-0.583,-0.367)
Grenada	3.174(2.404,4.129)	19.997(15.421,25.660)	2.603(1.918,3.491)	9.928(7.314,13.316)	-2.424(-2.562,-2.286)
Guyana	58.846(46.473,74.072)	37.986(30.322,47.330)	41.385(32.821,52.172)	21.143(16.798,26.616)	-1.986(-2.080,-1.893)
Haiti	617.368(478.894,781.599)	49.466(38.618,62.247)	958.641(750.819,1214.897)	29.316(22.972,37.119)	-1.882(-1.967,-1.796)
Jamaica	75.245(55.273,102.112)	16.130(12.160,21.379)	97.324(73.583,128.074)	12.821(9.704,16.862)	-0.816(-1.063,-0.568)
Saint Lucia	5.156(3.818,6.934)	19.266(14.674,25.372)	4.507(3.265,6.170)	8.820(6.273,12.237)	-2.747(-2.918,-2.576)
Saint Vincent and the Grenadines	3.956(3.004,5.162)	19.001(14.740,24.378)	3.571(2.746,4.678)	11.944(9.123,15.728)	-1.861(-2.036,-1.685)
Suriname	19.487(15.134,25.061)	22.946(18.004,29.292)	23.415(18.086,30.492)	15.390(11.857,20.070)	-1.582(-1.687,-1.478)
Trinidad and Tobago	48.925(36.348,64.190)	17.952(13.479,23.383)	27.728(19.277,38.848)	7.557(5.179,10.722)	-3.293(-3.526,-3.059)
Bolivia (Plurinational State of)	283.091(198.156,392.152)	20.984(14.710,29.027)	241.844(167.396,334.550)	8.063(5.597,11.141)	-3.576(-3.770,-3.383)
Ecuador	330.448(243.673,445.776)	15.243(11.440,20.307)	330.563(228.092,468.645)	7.119(4.924,10.078)	-2.651(-2.763,-2.539)
Peru	759.561(559.200,1023.395)	15.799(11.757,21.100)	624.128(418.476,888.201)	6.469(4.328,9.222)	-3.112(-3.286,-2.938)
Colombia	1091.293(787.174,1508.458)	14.986(11.053,20.380)	694.866(438.746,1052.130)	5.263(3.316,7.984)	-3.916(-4.155,-3.676)
Costa Rica	68.562(44.159,100.508)	10.013(6.624,14.390)	71.571(43.408,111.336)	5.452(3.286,8.526)	-2.398(-2.578,-2.218)
El Salvador	190.658(140.563,255.441)	16.721(12.503,22.175)	109.190(72.375,159.851)	6.202(4.118,9.069)	-3.676(-3.922,-3.429)
Guatemala	408.123(324.788,519.815)	25.821(20.798,32.539)	479.064(359.332,628.982)	11.806(8.925,15.408)	-3.099(-3.338,-2.859)
Honduras	124.602(87.454,173.994)	13.916(9.902,19.255)	189.773(127.624,274.214)	7.429(5.075,10.598)	-2.457(-2.687,-2.226)
Mexico	2203.252(1357.945,3308.868)	11.764(7.341,17.472)	2035.041(1266.969,3075.968)	5.653(3.507,8.564)	-2.730(-2.937,-2.522)
Nicaragua	96.093(67.204,135.998)	13.700(9.918,18.869)	113.898(74.586,167.191)	6.536(4.319,9.533)	-2.689(-2.817,-2.561)
Panama	64.791(45.386,90.465)	12.206(8.726,16.806)	69.778(45.874,101.525)	6.478(4.254,9.430)	-2.229(-2.330,-2.128)
Venezuela (Bolivarian Republic of)	699.801(507.613,949.786)	17.243(12.742,23.064)	794.440(574.438,1079.232)	10.813(7.750,14.779)	-1.645(-1.825,-1.465)
Brazil	8468.050(5513.043,12360.320)	25.259(16.505,36.718)	5008.557(3308.006,7236.978)	7.905(5.188,11.491)	-4.351(-4.612,-4.089)
Paraguay	153.496(118.585,198.822)	19.923(15.688,25.431)	144.443(102.293,199.073)	8.133(5.823,11.105)	-3.350(-3.559,-3.140)
Algeria	1088.112(784.883,1475.269)	23.537(17.240,31.538)	1163.503(839.676,1592.582)	9.931(7.111,13.683)	-3.290(-3.474,-3.105)
Bahrain	14.930(10.207,21.073)	15.019(10.454,21.024)	24.423(16.094,36.560)	7.381(4.831,11.115)	-2.970(-3.213,-2.727)
Egypt	2006.387(1442.024,2703.730)	17.295(12.528,23.154)	2166.607(1539.556,3003.222)	8.876(6.345,12.225)	-2.486(-2.636,-2.335)
Iran (Islamic Republic of)	928.261(568.987,1407.682)	8.609(5.338,12.885)	1014.108(627.145,1525.002)	4.199(2.564,6.397)	-2.668(-2.801,-2.535)
Iraq	854.896(642.224,1123.752)	26.055(19.803,33.847)	1477.309(1110.256,1936.021)	14.930(11.291,19.463)	-2.099(-2.334,-1.864)
Jordan	104.626(73.017,146.979)	16.208(11.689,22.047)	182.708(119.078,273.356)	6.105(4.042,9.024)	-3.927(-4.228,-3.625)
Kuwait	35.003(23.210,50.941)	9.214(6.252,13.234)	96.701(62.174,140.902)	6.177(3.875,9.175)	-1.240(-1.558,-0.922)
Lebanon	105.611(73.878,146.159)	15.166(10.694,20.845)	107.026(71.528,154.319)	7.026(4.644,10.222)	-2.905(-3.106,-2.703)
Libya	112.638(79.712,156.009)	15.153(10.981,20.584)	201.527(145.243,272.905)	9.680(6.938,13.161)	-1.619(-1.815,-1.423)
Morocco	1144.324(838.537,1536.928)	21.611(16.077,28.676)	1110.028(812.055,1490.141)	11.204(8.173,15.079)	-2.423(-2.630,-2.215)
Palestine	40.739(27.093,58.965)	11.142(7.673,15.644)	70.051(44.745,104.302)	5.776(3.790,8.433)	-2.504(-2.670,-2.338)
Oman	51.291(36.817,70.424)	17.045(12.295,23.323)	68.664(45.735,98.151)	7.013(4.682,10.002)	-3.115(-3.344,-2.886)
Qatar	18.747(13.930,24.903)	25.709(19.201,34.079)	50.229(33.995,71.757)	8.887(5.978,12.821)	-3.856(-4.178,-3.534)
Saudi Arabia	441.109(321.275,600.724)	17.187(12.742,22.989)	1436.674(1121.351,1823.306)	13.433(10.403,17.180)	-0.531(-0.731,-0.330)
Syrian Arab Republic	720.972(542.806,949.716)	30.351(23.103,39.570)	542.776(407.124,723.292)	13.936(10.459,18.435)	-2.888(-3.076,-2.699)
Tunisia	210.975(143.953,300.623)	12.063(8.404,16.865)	229.060(154.895,328.042)	6.980(4.644,10.132)	-2.140(-2.304,-1.975)
Turkiye	2209.020(1515.395,3100.782)	17.255(11.972,24.039)	1695.744(1123.040,2460.222)	7.464(4.883,10.919)	-3.156(-3.331,-2.982)
United Arab Emirates	62.454(45.443,84.465)	22.660(16.670,30.382)	274.768(202.027,370.827)	12.578(9.042,17.296)	-2.316(-2.599,-2.032)
Yemen	599.221(442.619,808.896)	28.445(21.252,37.938)	1011.292(760.646,1327.168)	14.234(10.833,18.496)	-2.647(-2.805,-2.489)
Afghanistan	1064.523(799.757,1392.695)	55.740(42.086,72.648)	1484.279(1133.211,1925.785)	25.259(19.507,32.536)	-3.160(-3.514,-2.805)
Bangladesh	4389.566(3170.804,6013.305)	24.592(18.074,33.107)	6568.643(4756.526,9103.077)	14.959(10.866,20.697)	-1.715(-1.792,-1.639)
Bhutan	19.737(13.332,28.377)	19.227(13.302,27.161)	17.597(11.755,25.635)	9.169(6.170,13.295)	-2.842(-3.020,-2.664)
India	32143.980(20436.462,47435.549)	18.255(11.645,26.828)	46305.798(30778.656,67070.392)	12.783(8.509,18.498)	-1.329(-1.433,-1.225)
Nepal	827.085(573.728,1172.797)	22.249(15.613,31.261)	986.659(677.109,1399.169)	12.169(8.425,17.121)	-2.094(-2.251,-1.938)
Pakistan	5418.414(3501.574,7922.417)	27.696(17.993,40.248)	10573.474(7168.058,15196.440)	19.654(13.357,28.254)	-1.422(-1.717,-1.126)
Angola	553.781(405.220,733.417)	30.969(22.846,40.680)	974.069(700.132,1332.725)	15.572(11.332,21.125)	-2.524(-2.745,-2.302)
Central African Republic	164.742(121.391,221.492)	33.328(24.731,44.527)	273.131(211.942,351.585)	24.484(19.113,31.351)	-1.194(-1.324,-1.065)
Congo	143.961(107.279,187.390)	35.216(26.597,45.180)	259.918(196.212,344.581)	19.996(15.173,26.431)	-2.130(-2.357,-1.903)
Democratic Republic of the Congo	1576.868(1128.314,2169.032)	23.991(17.346,32.676)	2989.082(2186.063,4018.319)	17.738(13.124,23.594)	-1.085(-1.172,-0.999)
Equatorial Guinea	24.411(17.777,32.638)	30.484(22.374,40.474)	31.375(20.816,45.825)	10.552(7.088,15.286)	-4.041(-4.300,-3.782)
Gabon	37.954(26.905,52.469)	23.340(16.872,31.643)	51.275(35.730,72.568)	12.184(8.599,17.063)	-2.553(-2.815,-2.290)
Burundi	502.222(383.681,655.170)	52.214(40.015,67.671)	494.120(373.383,651.012)	20.877(15.943,27.286)	-3.555(-3.798,-3.312)
Comoros	28.307(20.512,38.197)	34.429(25.115,46.261)	31.090(22.456,42.251)	17.223(12.497,23.328)	-2.751(-2.934,-2.568)
Djibouti	17.376(12.253,23.908)	23.525(16.809,32.003)	41.046(28.504,57.052)	13.276(9.229,18.442)	-2.202(-2.345,-2.058)
Eritrea	225.480(166.833,298.866)	36.552(27.265,48.149)	315.281(234.568,418.477)	22.478(16.839,29.684)	-1.740(-1.823,-1.656)
Ethiopia	3904.486(2574.911,5612.736)	44.956(29.777,64.182)	2447.877(1626.009,3491.107)	11.264(7.540,15.961)	-5.311(-5.655,-4.965)
Kenya	752.278(483.067,1106.900)	20.340(13.191,29.571)	1455.502(979.841,2071.876)	13.711(9.322,19.359)	-1.520(-1.740,-1.300)
Madagascar	1145.525(893.768,1457.373)	55.589(43.740,70.310)	2020.537(1561.570,2583.803)	34.516(26.859,43.834)	-1.765(-1.861,-1.669)
Malawi	443.662(330.507,586.789)	26.064(19.607,34.244)	495.201(362.622,663.596)	12.820(9.551,16.987)	-2.737(-2.907,-2.567)
Mauritius	63.022(47.526,83.722)	23.823(18.163,31.383)	38.719(27.296,53.530)	11.235(7.822,15.682)	-3.078(-3.359,-2.796)
Mozambique	642.506(471.182,861.294)	25.201(18.670,33.488)	1104.614(811.421,1476.242)	19.557(14.580,25.808)	-0.690(-0.800,-0.579)
Rwanda	816.202(625.294,1057.844)	67.949(52.294,87.527)	510.072(369.744,691.657)	17.160(12.532,23.114)	-5.416(-5.834,-4.996)
Seychelles	2.840(2.020,3.952)	18.991(13.821,26.021)	3.200(2.288,4.428)	11.970(8.457,16.704)	-1.564(-1.637,-1.491)
Somalia	530.613(385.564,717.793)	37.568(27.416,50.670)	875.872(659.156,1151.891)	22.842(17.333,29.854)	-1.839(-1.929,-1.750)
United Republic of Tanzania	941.872(695.658,1272.342)	21.350(16.040,28.504)	1666.272(1209.305,2233.551)	13.510(9.943,17.901)	-1.699(-1.802,-1.595)
Uganda	476.731(334.908,659.546)	17.354(12.504,23.527)	897.546(638.766,1247.955)	11.354(8.270,15.483)	-1.948(-2.257,-1.638)
Zambia	450.254(336.361,589.150)	34.398(25.979,44.569)	681.187(506.534,894.058)	18.196(13.702,23.683)	-2.366(-2.537,-2.195)
Botswana	42.773(29.500,60.641)	18.319(12.893,25.476)	95.066(68.634,128.543)	14.638(10.587,19.787)	-0.788(-0.887,-0.690)
Lesotho	41.497(28.755,57.258)	12.672(8.875,17.293)	80.689(60.401,105.969)	19.751(14.857,25.812)	2.092(1.684,2.502)
Namibia	50.527(35.969,70.080)	20.347(14.796,27.640)	58.735(40.443,82.347)	10.052(6.990,13.976)	-2.769(-2.995,-2.543)
South Africa	2005.313(1321.704,2899.743)	24.756(16.368,35.570)	1335.998(876.831,1923.304)	8.613(5.641,12.438)	-4.081(-4.488,-3.673)
Eswatini	24.250(17.265,32.915)	17.079(12.363,22.759)	31.332(22.289,42.811)	12.042(8.642,16.301)	-1.134(-1.553,-0.714)
Zimbabwe	136.926(87.864,202.538)	7.375(4.931,10.500)	306.372(217.334,422.381)	8.841(6.358,12.013)	1.360(1.022,1.700)
Benin	205.437(146.368,282.704)	24.661(17.820,33.602)	464.276(334.857,635.497)	17.832(13.019,24.155)	-1.255(-1.371,-1.139)
Burkina Faso	389.816(277.904,532.711)	23.298(16.807,31.494)	754.225(555.908,1014.277)	17.711(13.278,23.514)	-1.014(-1.092,-0.937)
Cameroon	569.382(418.057,755.198)	31.006(22.984,40.815)	1435.716(1055.374,1917.783)	22.688(16.770,30.160)	-1.223(-1.463,-0.982)
Cabo Verde	15.100(10.517,21.246)	24.489(17.326,34.207)	18.300(12.798,25.500)	12.962(9.102,18.032)	-2.318(-2.438,-2.197)
Chad	298.006(217.753,397.697)	28.433(21.021,37.575)	710.418(533.974,940.930)	24.328(18.511,31.901)	-0.607(-0.814,-0.400)
Côte d'Ivoire	503.761(368.574,680.445)	24.790(18.438,32.999)	1066.843(790.832,1426.928)	19.093(14.224,25.384)	-0.994(-1.137,-0.850)
Gambia	36.115(25.162,51.145)	22.127(15.687,31.102)	92.028(65.704,126.482)	19.459(14.071,26.458)	-0.423(-0.550,-0.296)
Ghana	1174.720(878.544,1542.810)	41.719(31.436,54.383)	1990.808(1489.575,2639.591)	24.808(18.671,32.795)	-1.838(-2.108,-1.568)
Guinea	387.091(290.461,503.851)	33.731(25.435,43.703)	713.102(537.169,932.726)	26.838(20.406,34.834)	-0.778(-0.833,-0.722)
Guinea-Bissau	83.915(62.707,109.687)	46.307(34.862,60.192)	134.407(103.759,172.370)	32.004(24.844,40.776)	-1.301(-1.463,-1.140)
Liberia	133.337(97.880,176.816)	31.735(23.551,41.639)	258.186(190.122,344.967)	21.217(15.740,28.210)	-1.443(-1.503,-1.383)
Mali	471.545(348.483,627.852)	29.662(22.069,39.215)	695.000(500.264,939.425)	16.387(11.956,21.893)	-2.241(-2.366,-2.115)
Mauritania	119.803(85.457,162.444)	32.343(23.264,43.623)	150.045(107.190,204.836)	16.959(12.274,22.910)	-2.291(-2.384,-2.198)
Niger	442.060(328.240,595.027)	32.872(24.625,43.967)	836.434(611.867,1125.815)	21.301(15.818,28.345)	-1.711(-1.830,-1.593)
Nigeria	2942.008(1874.672,4362.184)	19.928(12.870,29.124)	5800.011(3807.264,8478.471)	12.626(8.384,18.269)	-1.741(-1.927,-1.554)
Sao Tome and Principe	6.628(4.824,8.979)	34.321(25.418,45.933)	14.078(10.480,18.749)	28.480(21.335,37.768)	-0.924(-1.221,-0.626)
Senegal	330.629(236.980,448.950)	24.784(18.030,33.150)	535.963(379.622,737.584)	16.444(11.785,22.425)	-1.483(-1.550,-1.416)
Sierra Leone	206.906(148.357,282.799)	26.769(19.406,36.222)	468.531(344.690,637.834)	26.088(19.291,35.273)	0.012(-0.221,0.246)
Togo	193.745(142.633,255.912)	29.325(21.848,38.359)	396.530(293.180,533.766)	20.487(15.214,27.492)	-1.271(-1.326,-1.216)
American Samoa	2.471(1.796,3.355)	24.913(18.327,33.560)	2.525(1.902,3.318)	20.659(15.537,27.138)	-0.749(-0.802,-0.695)
Bermuda	1.713(1.147,2.487)	9.761(6.501,14.242)	0.873(0.514,1.390)	5.847(3.333,9.548)	-2.154(-2.358,-1.951)
Cook Islands	1.059(0.752,1.438)	25.739(18.438,34.708)	0.661(0.460,0.918)	14.772(10.252,20.546)	-1.956(-2.098,-1.813)
Greenland	2.385(1.726,3.201)	17.629(12.828,23.560)	0.870(0.611,1.213)	6.871(4.820,9.609)	-3.550(-3.807,-3.292)
Guam	5.320(3.751,7.377)	17.046(12.123,23.574)	6.068(4.493,8.181)	15.968(11.780,21.543)	-0.370(-0.430,-0.310)
Monaco	0.412(0.264,0.607)	5.004(3.099,7.579)	0.278(0.166,0.435)	3.431(1.965,5.470)	-1.414(-1.499,-1.329)
Nauru	1.388(1.059,1.796)	66.427(50.900,85.602)	1.408(1.082,1.804)	54.514(41.984,69.630)	-0.778(-1.156,-0.398)
Niue	0.165(0.119,0.221)	34.065(24.633,45.689)	0.098(0.072,0.132)	23.841(17.502,32.216)	-1.258(-1.372,-1.144)
Northern Mariana Islands	2.319(1.609,3.229)	20.171(14.137,27.869)	1.746(1.262,2.419)	12.729(9.100,17.726)	-1.671(-1.751,-1.592)
Palau	1.480(1.099,1.982)	40.429(30.132,54.004)	1.401(1.057,1.839)	30.637(23.077,40.237)	-0.949(-1.023,-0.875)
Puerto Rico	82.572(54.781,119.413)	8.631(5.729,12.477)	43.424(26.806,66.307)	5.419(3.276,8.383)	-1.893(-2.067,-1.720)
Saint Kitts and Nevis	3.015(2.360,3.843)	39.397(31.335,49.605)	1.710(1.213,2.340)	9.933(6.971,13.719)	-4.952(-5.219,-4.685)
San Marino	0.261(0.148,0.422)	4.187(2.377,6.777)	0.289(0.168,0.461)	3.511(1.956,5.705)	-0.712(-0.765,-0.659)
Tokelau	0.147(0.109,0.194)	46.469(34.753,60.983)	0.097(0.074,0.128)	29.628(22.408,38.936)	-1.691(-1.859,-1.522)
Tuvalu	1.265(0.957,1.656)	54.011(40.921,70.600)	1.006(0.777,1.290)	37.455(29.056,47.892)	-1.329(-1.436,-1.221)
United States Virgin Islands	3.217(2.201,4.582)	10.377(7.017,14.914)	1.246(0.811,1.873)	6.434(4.061,9.876)	-1.879(-2.016,-1.742)
South Sudan	221.503(157.709,307.863)	23.539(17.025,32.447)	251.829(177.344,347.858)	12.517(8.913,17.130)	-2.275(-2.410,-2.139)
Sudan	1118.461(818.779,1480.313)	29.518(21.883,38.653)	1199.444(861.135,1624.148)	12.115(8.794,16.274)	-3.363(-3.561,-3.165)
Abbreviations: EAPC, estimated annual percentage change; SDI, Sociodemographic Index; UI, uncertainty interval.
a EAPC is expressed as 95% confidence interval.
