# Supplementary material for: Global, regional, and national epidemiology of Intracerebral Hemorrhage among women of childbearing age (1990–2021): incidence, mortality, DALYs, and risk factor analysis
Source: Front Neurol. 2025 Aug 5;16:1602507. doi: 10.3389/fneur.2025.1602507 (PMC12361251; doi:10.3389/fneur.2025.1602507)
Supplement: Supplementary Table S2 — Mortality of Intracerebral Hemorrhage among Women of Childbearing age, by Countries and Territories, 1990-2021. [file Table_2.xlsx]

## Sheet: Sheet1
Table S2. Mortality of Intracerebral Hemorrhage among Women of Childbearing age, by Countries and Territories, 1990-2021.
Rate per 100,000 (95% UI)
	1990		2021		1990-2021
Location	Incident cases	Incident rate	Incident cases	Incident rate	EAPCsa
China	27523.589(21447.787,35180.373)	10.712(8.356,13.648)	15276.876(11349.704,19877.692)	3.742(2.778,4.880)	-3.467(-3.756,-3.177)
Democratic People's Republic of Korea	771.981(475.725,1167.363)	14.313(8.832,21.649)	1067.854(669.494,1624.238)	14.077(8.770,21.520)	-0.142(-0.276,-0.009)
Taiwan (Province of China)	262.403(225.222,303.347)	5.665(4.886,6.523)	105.076(85.761,126.486)	1.430(1.164,1.725)	-4.181(-4.651,-3.709)
Cambodia	435.168(286.242,622.749)	22.660(15.032,31.983)	448.208(286.809,666.723)	10.955(7.032,16.236)	-2.666(-2.823,-2.508)
Indonesia	9794.306(7745.027,12048.505)	25.043(19.990,30.562)	12869.907(9406.549,17538.999)	15.858(11.595,21.644)	-1.387(-1.569,-1.203)
Lao People's Democratic Republic	265.413(152.987,420.182)	35.158(20.420,55.183)	280.644(179.708,411.517)	15.731(10.129,22.959)	-2.852(-2.987,-2.716)
Malaysia	339.946(251.119,446.539)	9.499(7.091,12.396)	435.645(305.114,598.488)	5.453(3.827,7.487)	-1.252(-1.698,-0.804)
Maldives	10.198(6.977,15.393)	31.163(21.579,46.581)	3.788(2.549,5.342)	3.213(2.168,4.514)	-7.681(-8.028,-7.333)
Myanmar	2738.140(1720.586,4189.428)	33.563(21.356,50.891)	1766.138(1131.604,2625.607)	11.582(7.418,17.214)	-3.936(-4.271,-3.599)
Philippines	1238.183(1072.150,1409.416)	10.241(8.872,11.644)	2778.654(2120.537,3526.992)	10.307(7.871,13.068)	0.508(0.269,0.748)
Sri Lanka	267.813(188.811,373.308)	6.492(4.596,8.998)	184.956(95.319,316.530)	3.048(1.578,5.209)	-2.198(-2.389,-2.006)
Thailand	1016.823(687.642,1440.368)	7.738(5.278,10.911)	875.004(556.035,1295.914)	4.213(2.662,6.269)	-2.611(-3.090,-2.131)
Timor-Leste	23.784(14.527,36.099)	16.313(10.091,24.415)	32.929(19.307,50.688)	12.174(7.203,18.638)	-0.964(-1.474,-0.452)
Viet Nam	1298.601(850.561,1885.643)	11.115(7.347,16.036)	1624.304(1041.054,2403.953)	5.665(3.627,8.392)	-1.903(-2.100,-1.706)
Fiji	29.377(19.630,41.521)	17.444(11.748,24.568)	27.080(17.047,40.222)	11.892(7.487,17.663)	-1.261(-1.409,-1.113)
Kiribati	3.041(2.024,4.410)	19.968(13.320,28.928)	4.822(2.982,7.260)	16.537(10.241,24.856)	-0.566(-0.632,-0.499)
Marshall Islands	1.726(1.085,2.605)	25.605(16.343,38.080)	3.817(2.204,6.190)	26.968(15.583,43.703)	0.005(-0.349,0.360)
Micronesia (Federated States of)	5.469(3.339,8.122)	32.245(19.760,47.516)	5.746(3.547,9.003)	23.843(14.750,37.347)	-0.927(-0.975,-0.880)
Papua New Guinea	173.840(87.952,305.994)	23.517(12.196,40.676)	381.472(211.825,613.365)	16.308(9.163,26.014)	-1.267(-1.415,-1.119)
Samoa	4.252(2.593,6.369)	15.520(9.574,23.080)	7.116(4.570,10.575)	16.741(10.796,24.808)	0.404(0.236,0.573)
Solomon Islands	9.724(4.118,16.210)	19.290(8.212,31.959)	29.611(18.024,45.162)	19.545(11.931,29.744)	0.104(0.027,0.182)
Tonga	1.433(0.903,2.115)	8.057(5.094,11.856)	1.450(0.875,2.266)	6.228(3.764,9.726)	-0.906(-1.027,-0.785)
Vanuatu	5.512(3.071,8.724)	20.595(11.616,32.451)	13.275(7.512,20.225)	19.056(10.883,28.928)	-0.631(-0.774,-0.488)
Armenia	21.528(18.580,24.812)	3.094(2.677,3.544)	5.507(4.415,6.671)	0.659(0.528,0.798)	-5.460(-6.071,-4.845)
Azerbaijan	117.480(86.730,153.500)	8.448(6.314,10.935)	86.906(56.167,125.533)	3.019(1.953,4.356)	-3.609(-3.920,-3.297)
Georgia	105.476(84.978,128.705)	8.063(6.506,9.827)	18.439(14.306,22.967)	1.907(1.478,2.376)	-6.129(-7.326,-4.917)
Kazakhstan	254.817(213.127,298.638)	7.437(6.220,8.704)	213.156(162.399,264.087)	4.061(3.094,5.030)	-2.994(-3.727,-2.256)
Kyrgyzstan	94.411(78.222,112.625)	12.743(10.685,15.089)	48.848(36.745,63.657)	3.003(2.261,3.910)	-5.863(-6.657,-5.062)
Mongolia	75.752(52.490,102.425)	22.430(15.667,30.050)	70.588(50.120,95.859)	7.691(5.457,10.447)	-4.038(-4.693,-3.378)
Tajikistan	108.008(77.396,144.660)	13.834(10.060,18.350)	123.288(79.103,184.662)	5.518(3.557,8.242)	-3.599(-3.934,-3.262)
Turkmenistan	51.266(41.013,64.032)	8.352(6.741,10.339)	88.758(61.261,124.888)	7.175(4.953,10.094)	-0.938(-1.482,-0.392)
Uzbekistan	412.249(351.703,476.694)	11.984(10.281,13.791)	277.923(216.799,354.961)	3.070(2.394,3.921)	-4.699(-5.090,-4.307)
Albania	46.087(34.131,59.148)	6.835(5.087,8.725)	18.943(12.002,27.334)	2.812(1.778,4.066)	-2.495(-2.761,-2.228)
Bosnia and Herzegovina	32.525(21.436,45.447)	2.985(1.972,4.166)	9.074(5.419,14.359)	0.988(0.589,1.562)	-3.767(-4.065,-3.467)
Bulgaria	226.069(197.777,255.158)	9.715(8.486,10.986)	70.158(55.155,87.193)	3.677(2.893,4.566)	-4.031(-4.545,-3.516)
Croatia	47.897(39.965,55.977)	3.695(3.083,4.318)	4.976(3.613,6.646)	0.430(0.313,0.573)	-7.615(-8.079,-7.150)
Czechia	74.474(63.364,86.097)	2.502(2.126,2.895)	14.534(11.405,18.364)	0.455(0.357,0.576)	-5.787(-6.137,-5.435)
Hungary	173.185(148.365,199.301)	5.873(5.025,6.763)	24.622(19.297,30.427)	0.795(0.622,0.984)	-7.223(-7.541,-6.904)
North Macedonia	44.095(33.103,56.810)	8.727(6.554,11.243)	19.109(12.037,28.176)	2.939(1.845,4.345)	-3.808(-4.148,-3.467)
Montenegro	16.540(12.294,21.002)	10.981(8.183,13.927)	10.168(7.191,13.845)	5.859(4.135,7.981)	-1.966(-2.584,-1.345)
Poland	466.880(440.974,493.391)	4.842(4.577,5.116)	108.267(92.023,124.181)	0.952(0.809,1.093)	-5.641(-5.887,-5.394)
Romania	424.585(357.839,495.495)	7.488(6.306,8.744)	118.914(90.175,150.708)	2.146(1.630,2.722)	-4.818(-5.277,-4.357)
Serbia	164.314(114.934,224.774)	6.644(4.645,9.093)	42.331(28.074,60.882)	1.673(1.107,2.412)	-5.350(-5.836,-4.861)
Slovakia	57.341(40.935,75.867)	4.227(3.017,5.588)	16.194(10.394,23.533)	0.982(0.630,1.427)	-4.523(-4.701,-4.344)
Slovenia	9.531(7.891,11.453)	1.823(1.510,2.189)	0.686(0.493,0.922)	0.118(0.085,0.159)	-9.321(-9.788,-8.851)
Belarus	135.908(112.462,161.979)	5.572(4.620,6.633)	85.479(62.750,112.449)	3.035(2.225,3.994)	-2.559(-3.098,-2.016)
Estonia	14.022(10.961,17.237)	3.354(2.621,4.125)	1.480(1.152,1.860)	0.415(0.322,0.522)	-8.791(-9.476,-8.102)
Latvia	34.019(28.150,40.538)	4.630(3.823,5.525)	6.900(5.307,8.644)	1.309(1.003,1.644)	-5.638(-6.245,-5.027)
Lithuania	35.000(27.830,42.905)	3.561(2.825,4.373)	6.915(5.331,8.808)	0.906(0.692,1.164)	-4.820(-5.260,-4.378)
Republic of Moldova	103.811(88.140,120.374)	9.658(8.217,11.184)	32.232(26.262,39.259)	2.856(2.323,3.485)	-5.032(-5.600,-4.461)
Russian Federation	1606.281(1542.846,1665.320)	4.525(4.348,4.690)	1499.324(1295.706,1681.126)	3.393(2.934,3.806)	-1.802(-2.449,-1.150)
Ukraine	542.453(426.096,652.870)	4.038(3.175,4.859)	406.070(222.071,640.431)	3.036(1.657,4.793)	-1.601(-2.040,-1.161)
Brunei Darussalam	4.241(2.720,6.583)	8.332(5.389,12.800)	4.303(2.861,6.093)	3.236(2.152,4.584)	-2.592(-3.263,-1.916)
Japan	767.636(728.934,808.095)	1.983(1.882,2.089)	305.897(290.471,323.947)	0.874(0.829,0.925)	-2.716(-2.972,-2.459)
Republic of Korea	846.362(618.637,1089.797)	7.789(5.721,9.980)	147.909(105.114,204.577)	0.976(0.689,1.362)	-7.062(-7.531,-6.592)
Singapore	29.438(24.311,34.915)	3.370(2.785,3.991)	14.031(11.618,16.673)	0.756(0.624,0.900)	-4.677(-4.969,-4.384)
Australia	38.000(30.147,47.173)	0.840(0.666,1.042)	25.619(19.537,32.219)	0.366(0.279,0.461)	-2.601(-2.819,-2.381)
New Zealand	11.774(9.950,13.833)	1.330(1.123,1.564)	5.631(4.684,6.760)	0.421(0.350,0.505)	-3.758(-4.051,-3.465)
Andorra	0.168(0.090,0.282)	1.136(0.613,1.908)	0.127(0.065,0.215)	0.453(0.230,0.768)	-2.779(-2.974,-2.583)
Austria	35.061(28.459,42.512)	1.673(1.358,2.029)	8.123(6.444,10.090)	0.337(0.267,0.419)	-5.784(-6.238,-5.328)
Belgium	74.694(61.648,88.172)	2.942(2.427,3.472)	18.297(14.540,22.878)	0.618(0.491,0.772)	-5.219(-5.536,-4.902)
Cyprus	3.877(2.328,5.864)	1.924(1.154,2.910)	1.954(1.136,3.022)	0.437(0.254,0.677)	-5.359(-5.727,-4.990)
Denmark	24.435(19.479,30.107)	1.683(1.342,2.071)	7.277(5.615,9.192)	0.479(0.370,0.606)	-4.467(-4.800,-4.132)
Finland	22.600(17.933,27.854)	1.576(1.248,1.949)	6.395(5.012,7.950)	0.492(0.385,0.613)	-3.950(-4.197,-3.702)
France	231.830(191.476,278.201)	1.581(1.308,1.896)	56.525(43.785,70.924)	0.333(0.259,0.418)	-5.091(-5.223,-4.960)
Germany	429.466(345.331,523.171)	2.062(1.657,2.512)	84.167(66.569,105.474)	0.419(0.331,0.524)	-5.014(-5.248,-4.779)
Greece	92.861(77.867,109.126)	3.539(2.970,4.158)	37.774(30.149,46.681)	1.346(1.080,1.656)	-3.389(-3.673,-3.104)
Iceland	0.895(0.711,1.113)	1.459(1.159,1.814)	0.305(0.230,0.394)	0.341(0.257,0.440)	-5.111(-5.513,-4.708)
Ireland	11.235(9.044,13.825)	1.319(1.062,1.623)	3.954(3.117,4.995)	0.272(0.213,0.345)	-5.167(-5.453,-4.880)
Israel	21.051(17.168,25.527)	1.853(1.513,2.248)	8.369(6.646,10.433)	0.351(0.279,0.437)	-5.425(-5.660,-5.190)
Italy	323.987(305.057,342.999)	2.157(2.031,2.284)	100.546(91.253,109.966)	0.632(0.573,0.691)	-4.350(-4.608,-4.090)
Luxembourg	2.981(2.446,3.585)	2.875(2.358,3.457)	0.828(0.644,1.033)	0.441(0.343,0.551)	-6.521(-6.775,-6.265)
Malta	2.743(2.244,3.300)	2.633(2.157,3.167)	0.977(0.772,1.205)	0.836(0.661,1.031)	-3.424(-3.582,-3.267)
Netherlands	54.545(44.145,66.501)	1.329(1.076,1.620)	16.106(12.633,19.924)	0.374(0.293,0.463)	-4.836(-5.372,-4.297)
Norway	8.299(7.490,9.167)	0.744(0.671,0.822)	2.998(2.694,3.320)	0.209(0.188,0.231)	-4.447(-4.670,-4.223)
Portugal	129.495(109.451,150.619)	4.981(4.209,5.794)	32.388(26.287,39.307)	1.053(0.855,1.279)	-5.513(-5.883,-5.141)
Spain	232.490(194.482,274.202)	2.419(2.023,2.852)	64.384(50.728,79.314)	0.489(0.386,0.603)	-5.322(-5.510,-5.133)
Sweden	21.091(17.604,25.101)	0.883(0.736,1.051)	5.996(4.552,7.660)	0.232(0.176,0.296)	-4.290(-4.640,-3.939)
Switzerland	23.209(18.517,28.757)	1.199(0.956,1.486)	4.095(3.099,5.269)	0.176(0.133,0.225)	-6.208(-6.391,-6.025)
United Kingdom	180.120(173.174,187.442)	1.194(1.148,1.242)	101.092(96.330,106.046)	0.568(0.541,0.596)	-2.563(-2.789,-2.338)
Argentina	649.143(546.282,757.324)	8.214(6.913,9.581)	253.284(202.053,305.750)	2.008(1.601,2.426)	-4.611(-4.832,-4.388)
Chile	136.837(115.122,161.710)	4.301(3.624,5.077)	64.706(52.504,78.976)	1.253(1.016,1.529)	-3.795(-3.982,-3.607)
Uruguay	46.249(38.653,54.733)	6.107(5.102,7.229)	16.078(12.946,19.664)	1.741(1.401,2.131)	-4.415(-4.675,-4.155)
Canada	62.572(49.621,77.645)	0.821(0.651,1.018)	48.871(38.588,60.632)	0.504(0.397,0.627)	-1.816(-2.048,-1.584)
United States of America	1129.145(1071.932,1186.877)	1.640(1.557,1.723)	969.300(904.505,1034.652)	1.151(1.073,1.229)	-1.209(-1.412,-1.006)
Antigua and Barbuda	0.918(0.752,1.106)	6.637(5.447,7.972)	0.701(0.565,0.842)	2.480(2.000,2.985)	-3.075(-3.375,-2.774)
Bahamas	5.311(4.299,6.464)	8.968(7.275,10.887)	4.719(3.396,6.419)	4.000(2.871,5.451)	-2.727(-3.054,-2.398)
Barbados	2.990(2.422,3.612)	4.917(3.991,5.929)	2.192(1.568,3.027)	2.514(1.793,3.477)	-2.229(-2.417,-2.041)
Belize	1.748(1.383,2.160)	6.158(4.919,7.559)	3.538(2.738,4.496)	3.256(2.522,4.135)	-2.484(-2.898,-2.068)
Cuba	166.279(138.738,198.055)	6.033(5.041,7.176)	64.557(50.173,82.023)	2.063(1.604,2.626)	-4.178(-4.641,-3.712)
Dominica	0.801(0.558,1.083)	5.861(4.104,7.883)	0.630(0.399,0.939)	3.796(2.406,5.663)	-1.464(-1.768,-1.159)
Dominican Republic	126.517(88.757,173.138)	8.895(6.307,12.084)	172.924(113.913,259.305)	6.190(4.083,9.278)	-0.776(-1.036,-0.514)
Grenada	1.629(1.315,1.986)	10.850(8.817,13.138)	0.940(0.711,1.224)	3.560(2.689,4.639)	-3.528(-3.811,-3.245)
Guyana	29.984(23.794,36.970)	20.121(16.101,24.667)	18.267(12.147,25.946)	9.369(6.232,13.298)	-2.083(-2.261,-1.905)
Haiti	407.072(240.948,616.704)	32.612(19.566,48.828)	572.912(326.786,921.634)	17.624(10.103,28.192)	-1.758(-1.852,-1.664)
Jamaica	30.778(24.496,38.186)	7.014(5.653,8.588)	31.335(21.804,44.211)	4.136(2.883,5.828)	-1.332(-2.077,-0.581)
Saint Lucia	2.292(1.900,2.723)	9.268(7.719,10.975)	1.621(1.210,2.117)	2.995(2.234,3.914)	-3.707(-4.088,-3.324)
Saint Vincent and the Grenadines	1.994(1.627,2.409)	10.414(8.545,12.513)	1.684(1.306,2.117)	5.522(4.274,6.953)	-2.725(-3.048,-2.401)
Suriname	9.350(6.518,12.516)	11.266(7.945,14.980)	11.459(7.648,16.489)	7.476(4.985,10.765)	-1.821(-2.165,-1.475)
Trinidad and Tobago	19.192(15.839,23.000)	7.374(6.104,8.822)	15.064(10.432,21.137)	3.877(2.684,5.437)	-2.880(-3.332,-2.425)
Bolivia (Plurinational State of)	179.777(100.388,316.174)	13.582(7.605,23.908)	130.235(70.133,219.859)	4.393(2.371,7.412)	-3.994(-4.261,-3.726)
Ecuador	157.275(130.576,186.217)	7.669(6.376,9.066)	88.699(62.488,121.927)	1.931(1.360,2.654)	-4.846(-5.185,-4.505)
Peru	304.398(203.733,429.811)	6.575(4.425,9.239)	248.388(154.538,380.439)	2.570(1.599,3.934)	-3.531(-3.958,-3.102)
Colombia	391.669(330.625,459.910)	5.662(4.792,6.629)	158.547(117.264,206.537)	1.193(0.882,1.553)	-5.519(-5.954,-5.082)
Costa Rica	14.520(11.722,17.623)	2.358(1.908,2.852)	12.769(9.756,16.242)	0.954(0.729,1.213)	-3.680(-4.190,-3.167)
El Salvador	69.787(50.367,92.578)	6.629(4.806,8.742)	39.267(25.024,59.260)	2.242(1.428,3.385)	-3.651(-4.138,-3.161)
Guatemala	145.043(119.698,173.200)	9.666(7.988,11.524)	160.864(121.993,204.521)	4.126(3.125,5.246)	-3.719(-4.166,-3.270)
Honduras	115.105(72.815,168.988)	13.662(8.707,19.897)	172.633(95.305,283.624)	7.103(3.978,11.595)	-2.481(-2.735,-2.226)
Mexico	647.946(614.552,681.955)	3.734(3.543,3.928)	591.834(482.938,708.833)	1.614(1.318,1.933)	-3.112(-3.469,-2.754)
Nicaragua	38.564(27.065,51.650)	5.797(4.092,7.717)	33.342(21.262,49.957)	1.943(1.241,2.913)	-3.649(-3.816,-3.482)
Panama	22.635(18.457,27.360)	4.433(3.617,5.347)	16.957(12.428,22.614)	1.574(1.154,2.100)	-3.361(-3.672,-3.049)
Venezuela (Bolivarian Republic of)	243.526(203.000,287.480)	6.338(5.298,7.459)	301.585(199.630,434.355)	3.927(2.598,5.657)	-2.371(-2.909,-1.829)
Brazil	3770.696(3571.846,3983.063)	11.691(11.087,12.339)	2210.939(2053.564,2376.553)	3.416(3.172,3.672)	-4.434(-4.583,-4.285)
Paraguay	69.495(50.674,92.220)	9.243(6.786,12.194)	59.706(37.608,88.455)	3.436(2.169,5.083)	-3.463(-3.631,-3.294)
Algeria	467.726(277.465,715.213)	10.739(6.392,16.316)	527.794(291.713,847.529)	4.443(2.453,7.127)	-2.899(-2.975,-2.822)
Bahrain	4.496(3.059,6.254)	5.043(3.455,6.953)	6.242(4.165,9.003)	1.839(1.226,2.651)	-3.529(-4.056,-2.999)
Egypt	1231.801(719.067,1940.023)	10.670(6.226,16.756)	895.414(473.331,1488.028)	3.720(1.964,6.197)	-3.323(-3.612,-3.032)
Iran (Islamic Republic of)	346.912(279.173,417.760)	3.563(2.872,4.285)	323.025(273.586,376.576)	1.278(1.080,1.490)	-3.276(-3.513,-3.039)
Iraq	406.114(275.124,580.517)	13.305(9.048,18.970)	589.840(353.521,896.671)	6.140(3.683,9.320)	-2.964(-3.254,-2.673)
Jordan	56.180(38.038,78.026)	8.943(6.059,12.434)	51.574(33.561,75.981)	1.795(1.168,2.646)	-6.319(-6.971,-5.662)
Kuwait	7.910(6.183,9.777)	2.423(1.906,2.982)	12.190(9.464,15.376)	0.722(0.560,0.913)	-4.938(-6.292,-3.564)
Lebanon	53.990(31.687,86.783)	8.033(4.721,12.893)	22.540(14.534,32.933)	1.447(0.933,2.112)	-5.874(-6.428,-5.318)
Libya	51.881(31.184,79.139)	7.508(4.523,11.413)	125.740(68.157,205.484)	5.880(3.188,9.618)	-0.640(-0.841,-0.439)
Morocco	681.892(373.507,1076.517)	13.135(7.263,20.628)	675.698(351.757,1113.379)	6.768(3.520,11.164)	-2.235(-2.384,-2.086)
Palestine	24.065(14.928,35.950)	7.015(4.368,10.423)	28.402(18.604,40.787)	2.497(1.637,3.591)	-3.359(-3.448,-3.270)
Oman	15.593(8.589,25.099)	5.839(3.212,9.366)	14.300(8.716,21.637)	1.428(0.873,2.160)	-4.337(-4.549,-4.125)
Qatar	2.928(1.848,4.264)	4.373(2.776,6.311)	3.970(2.371,6.128)	0.702(0.422,1.079)	-6.414(-6.799,-6.027)
Saudi Arabia	319.963(195.239,489.427)	12.722(7.834,19.450)	733.750(451.748,1096.969)	6.808(4.192,10.178)	-1.919(-2.012,-1.826)
Syrian Arab Republic	322.099(215.210,458.242)	14.539(9.734,20.703)	221.952(139.292,342.934)	5.584(3.492,8.647)	-3.505(-4.030,-2.978)
Tunisia	94.986(54.868,150.723)	5.762(3.349,9.126)	94.747(46.514,162.319)	2.731(1.335,4.687)	-2.725(-2.838,-2.613)
Turkiye	818.770(516.905,1212.910)	6.803(4.319,9.995)	436.361(284.955,638.948)	1.826(1.190,2.677)	-4.258(-4.507,-4.009)
United Arab Emirates	11.294(6.437,18.225)	4.637(2.675,7.390)	30.181(17.983,45.648)	1.505(0.902,2.285)	-3.623(-3.886,-3.359)
Yemen	350.522(170.229,568.582)	17.804(8.928,28.384)	634.528(321.979,1054.557)	9.435(4.839,15.578)	-2.512(-2.687,-2.337)
Afghanistan	493.815(265.098,772.343)	25.496(13.700,39.752)	955.115(513.888,1591.449)	16.153(8.691,27.007)	-1.805(-2.033,-1.576)
Bangladesh	2413.444(1394.341,3730.358)	13.770(8.178,20.960)	2581.149(1497.607,4040.391)	5.902(3.430,9.222)	-2.298(-2.550,-2.045)
Bhutan	7.777(3.965,13.198)	7.942(4.218,13.204)	6.207(3.200,10.476)	3.325(1.728,5.586)	-3.262(-3.446,-3.077)
India	12044.777(8709.404,15762.388)	7.060(5.148,9.148)	15131.888(11341.417,19001.161)	4.222(3.166,5.300)	-1.651(-1.749,-1.554)
Nepal	368.928(205.489,592.143)	10.224(5.803,16.218)	346.013(179.923,592.298)	4.382(2.293,7.481)	-2.758(-2.962,-2.554)
Pakistan	1456.111(958.840,2023.632)	7.494(5.014,10.327)	3789.653(2373.508,5798.349)	7.088(4.451,10.810)	-0.626(-0.935,-0.316)
Angola	239.561(145.974,368.559)	13.721(8.428,20.898)	456.427(269.618,724.981)	7.483(4.461,11.859)	-2.174(-2.379,-1.969)
Central African Republic	78.802(40.901,139.983)	16.200(8.400,28.925)	139.895(67.927,251.345)	12.740(6.202,22.904)	-0.807(-0.959,-0.656)
Congo	66.496(36.343,110.516)	16.990(9.292,28.179)	147.024(76.660,256.052)	11.452(5.969,19.960)	-1.654(-1.986,-1.321)
Democratic Republic of the Congo	651.904(357.545,1087.321)	10.060(5.564,16.742)	1150.705(593.029,1962.148)	6.965(3.627,11.829)	-1.269(-1.358,-1.179)
Equatorial Guinea	12.194(6.463,20.874)	15.503(8.234,26.507)	15.876(6.772,30.790)	5.562(2.389,10.719)	-3.851(-4.206,-3.494)
Gabon	13.399(7.616,21.206)	8.516(4.845,13.460)	20.113(10.100,35.047)	4.943(2.491,8.582)	-2.000(-2.388,-1.611)
Burundi	216.245(107.420,352.583)	22.781(11.213,37.286)	224.829(129.098,352.447)	9.555(5.559,14.860)	-3.398(-3.705,-3.089)
Comoros	13.711(6.504,22.629)	16.745(8.384,27.198)	13.509(8.113,21.108)	7.494(4.509,11.690)	-3.166(-3.668,-2.661)
Djibouti	7.145(4.078,11.085)	10.124(5.880,15.556)	16.478(8.611,27.675)	5.446(2.849,9.148)	-2.133(-2.283,-1.984)
Eritrea	129.791(77.773,206.480)	21.626(13.043,34.260)	146.168(83.933,235.969)	10.609(6.113,17.088)	-1.958(-2.252,-1.663)
Ethiopia	1429.618(930.483,2359.528)	16.754(10.980,27.621)	1082.947(742.702,1507.755)	5.059(3.495,6.981)	-4.670(-5.025,-4.314)
Kenya	237.693(164.069,325.556)	6.619(4.552,9.031)	561.136(351.375,796.586)	5.481(3.457,7.736)	-0.167(-0.484,0.150)
Madagascar	537.180(362.030,753.411)	26.381(17.938,36.669)	1109.826(682.642,1684.803)	18.807(11.635,28.474)	-1.174(-1.267,-1.080)
Malawi	223.206(136.193,335.103)	13.337(8.180,19.828)	330.393(195.487,510.720)	8.974(5.413,13.702)	-1.603(-1.820,-1.386)
Mauritius	24.084(20.243,28.296)	9.701(8.172,11.359)	16.398(13.354,19.642)	4.563(3.713,5.472)	-2.479(-2.884,-2.073)
Mozambique	302.691(184.852,459.195)	12.200(7.502,18.379)	542.244(294.391,892.291)	9.887(5.381,16.277)	-0.161(-0.427,0.106)
Rwanda	386.852(229.939,573.564)	32.358(19.425,47.741)	186.195(99.882,304.948)	6.391(3.449,10.422)	-6.657(-7.321,-5.989)
Seychelles	1.364(0.985,1.836)	9.919(7.228,13.268)	1.392(0.993,1.884)	5.031(3.580,6.830)	-1.233(-1.587,-0.878)
Somalia	246.804(125.819,434.311)	17.935(9.192,31.590)	378.975(177.664,683.502)	10.024(4.697,18.091)	-2.026(-2.170,-1.882)
United Republic of Tanzania	392.286(245.737,587.234)	9.042(5.729,13.408)	591.952(349.495,941.174)	4.906(2.925,7.743)	-2.343(-2.535,-2.152)
Uganda	194.377(105.096,327.385)	7.184(3.938,12.031)	347.790(186.683,580.276)	4.425(2.397,7.339)	-2.834(-3.415,-2.249)
Zambia	226.624(140.144,341.726)	17.442(10.876,26.155)	356.200(209.892,563.732)	9.742(5.820,15.341)	-2.320(-2.532,-2.107)
Botswana	21.841(11.022,36.367)	9.718(5.067,16.079)	25.233(11.639,43.229)	3.962(1.848,6.749)	-2.002(-2.811,-1.187)
Lesotho	17.920(8.077,29.081)	5.576(2.551,8.988)	45.780(23.767,76.580)	11.570(5.998,19.346)	4.384(3.328,5.450)
Namibia	21.872(12.465,32.960)	9.080(5.338,13.545)	28.906(13.565,50.653)	5.128(2.442,8.923)	-2.322(-2.796,-1.846)
South Africa	1041.838(872.673,1234.827)	13.172(11.065,15.573)	926.187(689.498,1178.547)	6.024(4.475,7.669)	-1.837(-2.551,-1.118)
Eswatini	11.793(6.594,18.521)	8.494(4.861,13.252)	20.419(9.719,37.842)	8.224(3.952,15.180)	0.567(-0.471,1.615)
Zimbabwe	61.061(36.793,92.140)	3.754(2.293,5.588)	304.564(170.589,522.705)	9.225(5.172,15.786)	5.125(3.590,6.683)
Benin	92.363(59.578,133.925)	11.684(7.671,16.713)	188.529(117.402,280.823)	7.478(4.716,11.044)	-1.540(-1.703,-1.377)
Burkina Faso	164.413(96.817,248.687)	10.135(6.002,15.233)	259.423(144.613,411.242)	6.239(3.524,9.839)	-1.523(-1.669,-1.378)
Cameroon	249.145(142.703,403.918)	13.841(8.025,22.280)	608.709(327.843,981.726)	9.833(5.355,15.774)	-0.987(-1.395,-0.577)
Cabo Verde	5.727(3.758,8.147)	9.865(6.530,13.957)	5.313(3.151,8.092)	3.910(2.347,5.924)	-3.209(-3.368,-3.049)
Chad	124.531(72.612,188.462)	12.242(7.179,18.358)	299.551(158.564,494.398)	10.470(5.593,17.121)	-0.433(-0.622,-0.245)
Côte d'Ivoire	186.674(106.776,292.289)	9.396(5.423,14.571)	447.550(247.085,716.229)	8.207(4.573,13.066)	0.390(0.125,0.656)
Gambia	17.299(9.731,27.153)	11.168(6.362,17.260)	47.992(28.123,75.544)	10.349(6.166,16.184)	-0.443(-0.716,-0.168)
Ghana	610.230(393.677,864.997)	22.482(14.552,31.555)	887.696(553.438,1294.650)	11.421(7.157,16.584)	-2.090(-2.387,-1.791)
Guinea	179.078(111.810,269.601)	15.891(9.996,23.724)	301.744(171.525,476.288)	11.511(6.619,17.999)	-0.706(-0.829,-0.582)
Guinea-Bissau	51.928(30.757,82.373)	29.115(17.378,46.128)	79.166(45.401,126.042)	19.385(11.125,30.980)	-1.195(-1.260,-1.130)
Liberia	55.272(32.447,85.872)	13.749(8.159,21.066)	141.467(79.953,225.118)	11.754(6.697,18.656)	-0.699(-0.901,-0.497)
Mali	317.619(186.659,484.845)	20.454(12.130,31.014)	491.668(284.183,759.415)	11.780(6.859,18.154)	-1.774(-1.867,-1.681)
Mauritania	57.598(34.192,87.173)	16.216(9.666,24.467)	68.980(38.068,115.119)	8.132(4.495,13.550)	-2.386(-2.504,-2.268)
Niger	165.878(88.750,284.982)	12.590(6.797,21.502)	337.233(183.198,545.628)	8.753(4.836,14.028)	-1.286(-1.465,-1.106)
Nigeria	1206.518(751.238,1824.740)	8.641(5.396,12.945)	1607.758(955.606,2573.246)	3.627(2.168,5.774)	-3.175(-3.390,-2.959)
Sao Tome and Principe	2.320(1.378,3.471)	12.462(7.790,18.099)	4.776(2.843,7.649)	10.002(6.040,15.863)	-1.259(-1.762,-0.754)
Senegal	189.791(119.110,281.528)	14.516(9.235,21.322)	275.650(168.668,418.986)	8.711(5.360,13.181)	-1.545(-1.694,-1.396)
Sierra Leone	97.247(57.004,155.700)	13.174(7.829,20.858)	228.891(124.097,379.283)	12.977(7.131,21.250)	0.460(0.147,0.773)
Togo	104.136(66.916,152.578)	16.103(10.471,23.470)	196.286(114.059,305.885)	10.332(6.032,16.044)	-1.291(-1.375,-1.206)
American Samoa	1.003(0.671,1.408)	10.898(7.366,15.160)	1.450(0.947,2.112)	11.573(7.541,16.890)	0.075(-0.087,0.237)
Bermuda	0.371(0.286,0.466)	2.090(1.614,2.628)	0.108(0.078,0.142)	0.587(0.425,0.771)	-4.806(-5.115,-4.496)
Cook Islands	0.478(0.298,0.718)	12.062(7.556,18.017)	0.203(0.115,0.319)	4.420(2.499,6.942)	-2.998(-3.379,-2.615)
Greenland	1.011(0.632,1.522)	7.635(4.816,11.437)	0.318(0.177,0.488)	2.525(1.407,3.880)	-3.860(-4.066,-3.653)
Guam	1.449(0.969,2.009)	4.918(3.316,6.793)	2.200(1.597,2.960)	5.550(4.018,7.492)	0.526(-0.008,1.063)
Monaco	0.188(0.111,0.289)	2.155(1.263,3.310)	0.084(0.044,0.147)	0.946(0.490,1.663)	-2.568(-2.713,-2.422)
Nauru	0.862(0.526,1.373)	42.574(26.054,67.100)	1.013(0.640,1.590)	40.063(25.431,62.654)	-0.284(-0.870,0.304)
Niue	0.071(0.043,0.109)	14.670(8.840,22.527)	0.053(0.032,0.079)	12.861(7.804,19.134)	-1.371(-1.634,-1.107)
Northern Mariana Islands	1.490(0.929,2.198)	14.348(9.038,20.953)	0.904(0.608,1.293)	6.232(4.182,8.879)	-2.799(-3.163,-2.434)
Palau	0.449(0.273,0.689)	12.542(7.650,19.152)	0.423(0.268,0.629)	9.442(5.935,14.129)	-0.770(-0.899,-0.641)
Puerto Rico	16.027(12.920,19.637)	1.677(1.352,2.055)	6.203(4.500,8.161)	0.686(0.498,0.904)	-3.835(-4.234,-3.434)
Saint Kitts and Nevis	1.449(1.164,1.774)	19.604(15.958,23.677)	0.593(0.426,0.802)	3.339(2.397,4.518)	-5.973(-6.421,-5.522)
San Marino	0.087(0.054,0.129)	1.402(0.873,2.079)	0.050(0.025,0.086)	0.527(0.261,0.901)	-2.572(-2.843,-2.299)
Tokelau	0.070(0.042,0.109)	22.319(13.692,34.841)	0.057(0.036,0.086)	17.499(10.936,26.033)	-1.337(-1.529,-1.144)
Tuvalu	0.780(0.495,1.196)	33.691(21.458,51.501)	0.546(0.343,0.824)	20.652(12.997,31.129)	-1.561(-1.680,-1.442)
United States Virgin Islands	1.482(0.967,2.183)	4.648(3.019,6.860)	0.294(0.146,0.493)	1.395(0.678,2.356)	-3.031(-3.344,-2.717)
South Sudan	102.901(55.473,178.175)	11.155(6.096,19.154)	156.550(78.812,273.514)	7.778(3.924,13.533)	-1.360(-1.938,-0.778)
Sudan	817.513(428.617,1275.692)	21.844(11.586,33.726)	843.962(394.687,1522.657)	8.782(4.168,15.771)	-3.167(-3.269,-3.065)
Abbreviations: EAPC, estimated annual percentage change; SDI, Sociodemographic Index; UI, uncertainty interval.
a EAPC is expressed as 95% confidence interval.
