# Supplementary material for: Global, regional, and national epidemiology of Intracerebral Hemorrhage among women of childbearing age (1990–2021): incidence, mortality, DALYs, and risk factor analysis
Source: Front Neurol. 2025 Aug 5;16:1602507. doi: 10.3389/fneur.2025.1602507 (PMC12361251; doi:10.3389/fneur.2025.1602507)
Supplement: Supplementary Table S3 — Disability-adjusted life years (DALYs) of Intracerebral Hemorrhage among Women of Childbearing age, by Countries and Territories, 1990-2021. [file Table_3.xlsx]

## Sheet: Sheet1
Table S3. Disability-adjusted life years (DALYs) of Intracerebral Hemorrhage among Women of Childbearing age, by Countries and Territories, 1990-2021.
Rate per 100,000 (95% UI)
	1990		2021		1990-2021
Location	Incident cases	Incident rate	Incident cases	Incident rate	EAPCsa
China	1491269.652(1189590.767,1873946.465)	561.818(448.017,704.432)	826125.230(635586.424,1049381.326)	210.394(161.878,267.233)	-3.280(-3.549,-3.010)
Democratic People's Republic of Korea	39940.024(25514.968,59241.333)	740.293(473.780,1097.710)	53387.744(34365.438,80163.216)	716.209(458.797,1079.978)	-0.201(-0.334,-0.068)
Taiwan (Province of China)	15820.352(13464.507,18472.718)	327.347(280.257,380.187)	7284.364(5710.142,9015.685)	106.808(82.299,134.356)	-3.457(-3.837,-3.075)
Cambodia	22704.394(15022.706,32433.523)	1143.315(762.665,1609.152)	23260.131(15226.819,34382.833)	559.965(367.218,824.301)	-2.630(-2.781,-2.478)
Indonesia	527086.343(418547.569,650593.466)	1309.813(1050.519,1603.120)	654854.821(490405.435,883719.304)	813.836(609.713,1099.862)	-1.483(-1.668,-1.297)
Lao People's Democratic Republic	13665.586(8000.808,21569.120)	1760.784(1038.473,2751.976)	14839.108(9625.298,21660.511)	817.652(533.161,1187.532)	-2.724(-2.850,-2.598)
Malaysia	19186.156(14423.901,24653.105)	515.177(390.308,658.596)	24328.103(17697.026,32290.953)	300.970(219.311,399.466)	-1.272(-1.683,-0.860)
Maldives	531.133(366.654,799.186)	1561.483(1091.160,2326.644)	213.516(150.557,292.421)	179.976(127.213,245.846)	-7.322(-7.659,-6.984)
Myanmar	144689.992(91338.844,221072.333)	1711.958(1094.393,2589.898)	91948.934(60060.469,134980.958)	604.506(394.739,887.124)	-3.848(-4.184,-3.511)
Philippines	66332.773(57885.738,75202.086)	529.801(462.596,599.936)	146952.009(113872.392,184668.062)	539.320(418.010,677.230)	0.556(0.313,0.799)
Sri Lanka	15443.622(11217.471,21123.377)	364.994(266.073,496.661)	10639.798(6135.702,17206.037)	178.182(103.271,287.228)	-2.133(-2.311,-1.955)
Thailand	55204.146(38033.502,76270.713)	408.573(283.359,563.002)	46943.118(31389.731,67341.781)	235.575(157.200,338.797)	-2.405(-2.875,-1.933)
Timor-Leste	1246.163(771.183,1894.503)	827.039(517.627,1238.902)	1748.722(1046.324,2663.772)	625.231(377.018,947.366)	-0.910(-1.414,-0.404)
Viet Nam	69277.822(46780.504,98912.720)	566.629(384.727,804.821)	84710.205(56537.064,123033.609)	298.334(199.042,433.344)	-1.825(-2.018,-1.632)
Fiji	1603.386(1089.516,2242.372)	926.889(634.114,1291.920)	1463.469(955.427,2131.780)	641.784(419.058,934.861)	-1.252(-1.380,-1.125)
Kiribati	170.672(117.385,242.085)	1083.404(746.525,1534.674)	266.435(171.476,389.700)	898.079(577.987,1311.794)	-0.576(-0.637,-0.514)
Marshall Islands	93.326(59.937,139.152)	1318.167(859.052,1938.566)	200.383(118.703,320.626)	1408.236(834.848,2251.513)	0.057(-0.293,0.408)
Micronesia (Federated States of)	293.472(182.615,432.938)	1660.345(1037.505,2431.789)	301.434(188.970,467.515)	1243.300(781.343,1927.669)	-0.892(-0.931,-0.854)
Papua New Guinea	8890.137(4501.579,15739.944)	1165.997(605.120,2025.404)	19561.556(10870.671,31551.953)	822.138(462.130,1315.473)	-1.220(-1.372,-1.067)
Samoa	233.466(147.550,341.311)	822.703(525.518,1195.239)	382.793(252.149,560.772)	886.838(586.447,1296.309)	0.401(0.250,0.552)
Solomon Islands	514.879(241.016,832.295)	990.977(461.990,1595.666)	1542.638(988.638,2313.661)	1008.177(647.681,1509.261)	0.112(0.043,0.181)
Tonga	78.635(51.695,112.767)	432.917(285.006,619.491)	79.771(50.604,120.475)	339.774(215.526,512.909)	-0.849(-0.952,-0.745)
Vanuatu	299.982(173.872,466.010)	1077.618(630.002,1667.251)	717.117(419.136,1075.608)	1012.157(596.484,1513.439)	-0.576(-0.716,-0.435)
Armenia	1254.743(1078.488,1449.850)	171.889(148.456,197.229)	396.602(309.454,504.068)	48.337(37.698,61.440)	-4.611(-5.089,-4.132)
Azerbaijan	6641.588(4982.128,8556.056)	451.269(342.164,576.781)	4867.614(3308.079,6871.178)	169.696(115.411,239.136)	-3.498(-3.778,-3.217)
Georgia	6058.391(4970.058,7339.748)	457.302(375.640,553.464)	1115.005(870.997,1387.263)	119.596(93.124,149.378)	-5.729(-6.829,-4.616)
Kazakhstan	14066.878(11816.667,16487.796)	396.998(333.688,464.394)	11325.027(8763.977,13928.764)	217.779(168.566,267.815)	-2.922(-3.623,-2.216)
Kyrgyzstan	5096.131(4242.264,6052.271)	652.923(549.609,770.191)	2676.419(2060.360,3400.558)	162.815(125.424,206.796)	-5.695(-6.437,-4.948)
Mongolia	4019.285(2842.575,5381.674)	1142.030(813.653,1515.141)	3758.100(2762.696,4969.827)	411.993(302.764,545.077)	-3.876(-4.482,-3.266)
Tajikistan	5897.422(4246.389,7824.248)	708.900(517.785,932.190)	6644.983(4423.554,9705.621)	290.946(194.349,424.171)	-3.530(-3.864,-3.194)
Turkmenistan	2866.713(2305.120,3550.243)	441.017(357.535,542.921)	4797.416(3404.556,6610.406)	386.874(274.546,533.043)	-0.819(-1.329,-0.307)
Uzbekistan	22700.109(19331.459,26293.615)	624.395(535.741,718.670)	15998.005(12757.931,20192.163)	176.441(140.723,222.779)	-4.398(-4.762,-4.033)
Albania	2692.156(2022.803,3411.351)	380.921(287.434,480.424)	1090.189(736.835,1512.949)	165.339(111.753,229.411)	-2.412(-2.656,-2.166)
Bosnia and Herzegovina	1792.012(1241.584,2437.072)	162.071(112.466,220.308)	564.509(369.195,825.504)	65.244(43.047,94.705)	-3.226(-3.485,-2.966)
Bulgaria	11950.286(10466.315,13450.537)	522.781(456.852,589.894)	3758.948(2988.709,4603.656)	207.092(164.487,253.360)	-3.864(-4.335,-3.390)
Croatia	2599.853(2179.535,3066.634)	202.492(169.650,239.112)	383.638(275.340,517.476)	36.360(26.150,49.143)	-6.221(-6.537,-5.904)
Czechia	4166.016(3512.037,4921.527)	143.354(120.359,170.220)	1122.766(837.794,1462.937)	39.622(29.247,52.133)	-4.429(-4.745,-4.112)
Hungary	9092.994(7798.688,10420.805)	313.771(268.578,360.225)	1569.480(1205.089,1993.765)	56.341(42.703,72.687)	-6.326(-6.602,-6.049)
North Macedonia	2422.522(1851.225,3069.809)	478.199(365.472,605.876)	1059.589(698.999,1495.536)	168.722(111.442,238.219)	-3.673(-3.979,-3.366)
Montenegro	884.169(666.050,1116.483)	582.460(439.663,734.683)	541.409(398.243,720.833)	321.198(235.947,427.260)	-1.924(-2.520,-1.325)
Poland	25232.255(23620.838,26937.730)	260.013(243.483,277.603)	6611.374(5683.226,7604.071)	61.452(52.558,71.018)	-5.073(-5.283,-4.861)
Romania	21936.172(18583.279,25610.240)	387.017(327.649,452.183)	6459.454(5050.488,8093.069)	123.489(96.599,154.697)	-4.407(-4.814,-3.998)
Serbia	8775.975(6270.020,11827.041)	357.851(255.576,482.401)	2401.778(1681.068,3322.804)	99.166(69.444,137.167)	-4.990(-5.419,-4.560)
Slovakia	3078.484(2246.123,4014.847)	226.808(165.539,295.603)	1001.854(693.932,1395.260)	64.989(45.205,90.001)	-3.922(-4.104,-3.739)
Slovenia	557.742(453.602,677.459)	107.395(87.334,130.552)	93.964(63.059,132.579)	19.156(12.839,27.071)	-6.414(-6.697,-6.131)
Belarus	6990.228(5786.803,8286.870)	284.141(235.679,336.508)	4485.307(3369.513,5831.678)	163.559(122.839,212.492)	-2.351(-2.859,-1.840)
Estonia	735.533(577.830,895.743)	177.571(139.501,216.223)	109.179(83.605,138.715)	32.850(25.112,41.854)	-7.267(-7.826,-6.704)
Latvia	1737.393(1439.779,2057.409)	240.374(198.779,284.971)	375.569(294.724,467.180)	74.655(58.427,93.044)	-5.268(-5.825,-4.707)
Lithuania	1790.765(1439.985,2183.859)	183.757(147.460,224.429)	395.131(305.156,499.615)	54.570(41.831,69.490)	-4.308(-4.687,-3.927)
Republic of Moldova	5271.180(4489.769,6097.866)	486.948(415.581,562.254)	1681.648(1383.969,2035.987)	153.266(125.941,185.830)	-4.778(-5.310,-4.244)
Russian Federation	84993.787(80816.293,89265.326)	236.168(224.763,247.769)	77849.590(67703.000,86978.518)	180.581(157.168,201.898)	-1.670(-2.281,-1.055)
Ukraine	28898.946(22957.881,34540.654)	216.854(172.499,259.157)	21958.844(12903.507,33287.517)	170.499(100.719,257.750)	-1.407(-1.802,-1.009)
Brunei Darussalam	237.414(155.555,360.370)	444.128(292.550,669.340)	234.738(161.991,326.018)	177.317(122.427,246.207)	-2.584(-3.158,-2.006)
Japan	44354.597(41052.016,48114.645)	118.920(109.424,129.795)	19811.676(17767.292,22168.447)	62.275(55.048,70.810)	-2.157(-2.344,-1.969)
Republic of Korea	49413.119(36835.754,62454.745)	441.468(330.125,555.889)	10468.366(7680.721,13975.926)	74.917(54.536,100.572)	-6.111(-6.562,-5.657)
Singapore	1729.142(1425.145,2044.064)	194.710(160.742,229.714)	991.675(776.038,1237.318)	56.630(44.095,71.029)	-3.969(-4.221,-3.716)
Australia	2375.889(1945.513,2900.865)	52.452(42.958,64.004)	1753.231(1390.087,2178.959)	26.013(20.591,32.345)	-2.303(-2.458,-2.147)
New Zealand	660.898(564.351,771.595)	74.173(63.319,86.641)	385.604(312.392,468.336)	29.788(24.078,36.271)	-3.054(-3.300,-2.807)
Andorra	9.928(5.957,15.671)	66.629(40.013,105.313)	8.072(4.911,12.549)	31.655(19.539,48.484)	-2.313(-2.468,-2.159)
Austria	2002.430(1652.412,2412.046)	96.716(79.847,116.495)	624.820(498.124,773.214)	27.648(21.986,34.285)	-4.602(-4.964,-4.238)
Belgium	4049.625(3390.945,4740.495)	159.832(133.833,187.137)	1127.923(914.940,1387.415)	39.716(32.169,48.793)	-4.625(-4.909,-4.340)
Cyprus	218.894(140.072,316.162)	108.843(69.666,157.202)	137.410(92.908,194.279)	32.356(21.969,45.578)	-4.531(-4.863,-4.198)
Denmark	1369.724(1107.996,1654.951)	96.436(78.148,116.374)	476.461(375.885,592.401)	33.146(26.089,41.334)	-3.857(-4.122,-3.591)
Finland	1290.520(1048.762,1564.092)	92.293(74.922,112.184)	451.223(363.777,552.187)	36.007(29.023,44.098)	-3.190(-3.393,-2.987)
France	13137.778(10971.625,15564.898)	89.355(74.666,105.787)	3992.280(3176.777,4962.516)	24.875(19.757,30.930)	-4.287(-4.410,-4.163)
Germany	24117.937(19765.188,29087.969)	117.157(96.036,141.330)	5917.047(4719.419,7246.304)	30.770(24.540,37.711)	-4.258(-4.499,-4.016)
Greece	5283.341(4493.594,6156.068)	203.303(172.981,236.792)	2154.017(1761.897,2609.867)	81.138(66.522,97.921)	-3.202(-3.454,-2.950)
Iceland	52.669(42.759,64.196)	84.633(68.690,103.221)	23.140(17.936,28.940)	26.755(20.700,33.524)	-3.921(-4.228,-3.613)
Ireland	681.940(557.177,828.230)	79.392(64.866,96.448)	319.437(252.804,402.379)	23.741(18.651,29.988)	-4.060(-4.271,-3.848)
Israel	1193.296(988.716,1427.506)	103.213(85.597,123.531)	597.527(485.260,734.361)	25.657(20.813,31.528)	-4.631(-4.851,-4.410)
Italy	18278.349(17039.229,19619.416)	123.137(114.728,132.262)	6119.953(5469.937,6814.533)	41.539(36.874,46.545)	-3.956(-4.212,-3.699)
Luxembourg	162.590(135.241,193.347)	157.771(131.233,187.623)	55.431(44.338,68.113)	31.057(24.849,38.186)	-5.801(-6.026,-5.576)
Malta	152.098(126.378,181.631)	148.392(123.408,177.025)	59.128(47.779,71.254)	52.878(42.786,63.683)	-3.085(-3.222,-2.949)
Netherlands	3211.886(2668.346,3853.057)	78.558(65.236,94.212)	1170.213(929.431,1438.271)	28.649(22.674,35.325)	-3.987(-4.399,-3.574)
Norway	508.229(452.319,573.506)	46.038(40.930,52.010)	245.898(205.827,293.173)	18.247(15.150,21.919)	-3.373(-3.531,-3.214)
Portugal	6842.950(5823.720,7942.627)	264.667(225.208,307.237)	1811.855(1496.546,2171.920)	62.577(51.756,75.114)	-5.172(-5.513,-4.829)
Spain	13381.761(11319.894,15668.233)	139.280(117.819,163.082)	4091.126(3328.942,4989.357)	33.652(27.395,40.933)	-4.794(-4.954,-4.635)
Sweden	1265.765(1056.802,1500.751)	54.792(45.584,65.092)	535.139(407.047,697.332)	22.004(16.644,28.830)	-3.036(-3.249,-2.824)
Switzerland	1344.529(1090.899,1636.043)	70.965(57.573,86.359)	361.664(277.489,460.431)	16.473(12.666,20.935)	-4.936(-5.091,-4.780)
United Kingdom	10615.786(9918.332,11420.156)	71.267(66.523,76.761)	6403.718(5859.142,7049.378)	37.231(33.891,41.195)	-2.274(-2.457,-2.091)
Argentina	35388.665(29963.969,41190.198)	446.937(378.469,520.188)	15058.812(12238.063,18185.736)	120.855(98.166,146.083)	-4.300(-4.524,-4.075)
Chile	7797.553(6601.601,9182.220)	239.185(203.035,281.083)	4288.497(3445.814,5270.728)	85.078(68.286,104.715)	-3.228(-3.411,-3.044)
Uruguay	2503.180(2104.536,2938.865)	331.185(278.377,388.908)	951.073(767.544,1154.007)	105.422(85.004,128.005)	-4.037(-4.274,-3.800)
Canada	4238.684(3396.931,5236.982)	55.703(44.653,68.802)	3512.858(2785.156,4349.263)	37.799(29.921,46.889)	-1.448(-1.625,-1.272)
United States of America	67032.726(61966.534,72733.874)	97.255(89.869,105.563)	58769.841(53699.309,64449.529)	71.378(65.028,78.558)	-1.016(-1.189,-0.842)
Antigua and Barbuda	48.697(40.254,58.589)	342.702(283.843,411.077)	35.989(29.219,42.950)	130.327(105.845,155.625)	-3.055(-3.331,-2.779)
Bahamas	276.568(225.150,335.593)	454.277(370.473,550.236)	240.324(175.236,323.632)	206.394(150.239,278.236)	-2.734(-3.039,-2.428)
Barbados	157.671(128.989,189.638)	253.992(208.007,304.864)	112.093(82.304,152.517)	132.484(97.256,180.120)	-2.231(-2.411,-2.050)
Belize	93.359(74.495,114.841)	310.836(249.802,380.400)	184.903(144.878,231.638)	168.093(131.699,210.550)	-2.458(-2.861,-2.053)
Cuba	8593.632(7188.551,10163.438)	308.600(258.502,364.490)	3308.010(2607.188,4150.300)	109.844(86.630,137.899)	-3.963(-4.395,-3.529)
Dominica	41.332(29.337,55.590)	295.151(210.218,394.889)	32.303(20.953,47.678)	195.107(126.502,288.110)	-1.412(-1.708,-1.116)
Dominican Republic	6775.877(4808.849,9239.437)	456.248(326.874,618.019)	8939.765(5974.519,13244.300)	318.324(212.981,471.405)	-0.764(-1.020,-0.507)
Grenada	86.019(69.692,104.876)	551.669(449.725,667.883)	48.415(37.052,62.292)	185.156(141.540,238.378)	-3.527(-3.799,-3.254)
Guyana	1540.348(1222.364,1896.071)	994.608(796.719,1216.919)	925.703(623.805,1305.146)	472.795(318.607,666.063)	-2.103(-2.280,-1.926)
Haiti	21465.140(12725.081,32685.563)	1660.938(998.664,2496.698)	29966.955(17206.592,48221.589)	906.401(522.839,1450.701)	-1.730(-1.824,-1.637)
Jamaica	1622.966(1296.420,2020.661)	354.623(286.825,435.869)	1623.894(1147.420,2266.611)	213.397(151.023,297.448)	-1.350(-2.038,-0.658)
Saint Lucia	118.670(98.563,140.572)	462.738(385.673,546.420)	82.351(62.879,106.007)	155.524(118.841,200.109)	-3.625(-3.984,-3.266)
Saint Vincent and the Grenadines	107.522(88.207,129.719)	533.501(440.063,640.208)	84.971(66.276,106.371)	282.043(219.649,353.453)	-2.769(-3.093,-2.444)
Suriname	494.098(343.005,663.614)	581.845(409.097,775.539)	586.418(397.829,836.285)	385.752(261.488,550.431)	-1.823(-2.160,-1.484)
Trinidad and Tobago	989.486(820.422,1181.141)	371.238(308.561,442.476)	767.669(543.619,1067.817)	200.234(142.001,278.020)	-2.830(-3.265,-2.394)
Bolivia (Plurinational State of)	9934.691(5636.836,17296.733)	723.476(410.899,1263.096)	7012.257(3896.368,11655.139)	233.803(130.102,388.561)	-3.998(-4.247,-3.749)
Ecuador	8591.914(7166.829,10146.755)	402.407(335.852,474.469)	4901.876(3559.907,6577.776)	106.112(77.027,142.434)	-4.719(-5.059,-4.378)
Peru	17299.063(11764.950,24217.397)	358.828(245.140,499.769)	13940.465(8989.752,20832.777)	144.448(93.170,215.810)	-3.401(-3.808,-2.992)
Colombia	21243.765(18008.515,24825.053)	295.442(250.949,344.193)	9030.049(6912.982,11401.981)	68.044(52.106,85.899)	-5.217(-5.644,-4.787)
Costa Rica	841.388(684.416,1014.119)	130.130(106.195,156.263)	763.076(595.761,954.694)	57.168(44.661,71.483)	-3.341(-3.780,-2.901)
El Salvador	3866.855(2825.424,5097.726)	351.915(258.207,461.645)	2138.723(1408.976,3149.447)	121.836(80.194,179.538)	-3.593(-4.047,-3.136)
Guatemala	8098.816(6718.715,9600.777)	517.981(430.262,612.970)	8900.573(6871.632,11156.235)	223.195(172.056,279.956)	-3.657(-4.092,-3.219)
Honduras	6295.252(4009.687,9240.822)	717.255(460.023,1043.862)	8833.329(4894.617,14464.854)	356.061(200.062,579.317)	-2.658(-2.915,-2.399)
Mexico	37110.796(34992.064,39279.292)	203.964(192.617,215.535)	33018.230(27548.703,39166.908)	90.940(75.912,107.844)	-2.978(-3.324,-2.631)
Nicaragua	2132.736(1512.747,2839.565)	303.854(216.356,402.523)	1864.735(1228.201,2710.543)	107.310(70.730,156.154)	-3.497(-3.659,-3.334)
Panama	1252.277(1030.238,1502.355)	236.767(194.913,283.586)	970.918(734.235,1261.983)	90.392(68.369,117.511)	-3.175(-3.468,-2.880)
Venezuela (Bolivarian Republic of)	13208.737(11099.389,15536.826)	330.557(278.369,387.735)	15718.247(10650.773,22212.459)	208.105(141.138,293.701)	-2.272(-2.796,-1.745)
Brazil	193915.445(183634.074,205110.790)	587.606(557.105,621.035)	112950.478(105112.189,121131.153)	176.395(164.101,189.217)	-4.342(-4.497,-4.187)
Paraguay	3607.575(2635.265,4775.707)	466.276(342.893,613.535)	3105.358(2010.225,4527.645)	176.254(114.141,256.810)	-3.401(-3.564,-3.237)
Algeria	26123.954(15977.136,39307.895)	571.356(349.950,855.397)	28326.342(16632.170,44546.221)	239.479(140.541,375.986)	-2.895(-2.980,-2.809)
Bahrain	283.528(199.093,383.958)	294.380(207.751,397.015)	387.575(273.551,533.261)	115.204(81.360,158.454)	-3.239(-3.690,-2.786)
Egypt	68260.898(41133.934,106236.156)	574.314(346.318,891.418)	50049.540(28052.025,80354.344)	204.381(114.293,329.024)	-3.268(-3.562,-2.973)
Iran (Islamic Republic of)	20500.970(16768.302,24413.686)	198.437(162.199,236.301)	19455.988(16728.203,22338.171)	78.401(67.248,90.130)	-2.984(-3.189,-2.778)
Iraq	22412.839(15487.272,31566.110)	697.407(482.953,980.918)	31861.024(19796.652,47461.138)	327.061(203.135,486.930)	-2.891(-3.184,-2.598)
Jordan	3217.143(2235.758,4409.034)	481.199(334.485,660.721)	3123.357(2145.104,4403.099)	106.766(73.164,150.783)	-5.956(-6.569,-5.339)
Kuwait	500.181(399.946,609.002)	142.878(114.542,173.379)	881.351(680.015,1121.084)	53.860(41.635,68.356)	-4.113(-5.245,-2.968)
Lebanon	2904.043(1760.434,4600.008)	425.016(257.581,672.890)	1421.366(984.730,1974.517)	91.976(63.784,127.561)	-5.228(-5.747,-4.706)
Libya	3053.912(1900.108,4558.790)	415.024(257.434,617.491)	6775.185(3827.255,10849.919)	321.429(181.821,514.968)	-0.657(-0.864,-0.450)
Morocco	37399.717(20871.008,58393.157)	693.928(390.002,1078.260)	34886.732(18821.202,56665.524)	350.744(189.122,570.233)	-2.324(-2.490,-2.158)
Palestine	1385.972(886.230,2035.001)	381.958(244.184,558.458)	1712.122(1182.471,2366.596)	145.151(100.039,201.144)	-3.151(-3.237,-3.065)
Oman	911.502(542.201,1420.836)	323.622(191.365,504.520)	963.079(636.184,1361.789)	94.852(62.954,134.244)	-3.772(-3.936,-3.607)
Qatar	186.948(126.986,258.452)	264.985(179.765,364.780)	348.927(236.459,489.313)	60.846(41.659,84.920)	-5.359(-5.684,-5.033)
Saudi Arabia	17673.939(11007.005,26713.569)	667.985(419.226,1009.137)	38488.242(24392.839,56687.344)	357.077(226.422,525.899)	-1.921(-2.016,-1.825)
Syrian Arab Republic	18972.250(12994.259,26540.701)	809.539(555.396,1132.414)	12424.603(8110.081,18707.028)	316.901(206.224,478.732)	-3.429(-3.917,-2.938)
Tunisia	5331.600(3202.235,8256.333)	310.994(187.639,480.451)	5201.849(2814.676,8496.358)	152.792(82.565,249.542)	-2.586(-2.688,-2.484)
Turkiye	47292.949(31074.690,68649.732)	378.797(249.923,545.663)	25805.205(18001.489,36043.320)	110.497(77.128,154.212)	-3.999(-4.226,-3.772)
United Arab Emirates	710.559(444.156,1081.537)	266.887(166.534,405.885)	1969.063(1293.708,2780.059)	101.956(67.471,145.007)	-3.109(-3.359,-2.859)
Yemen	18121.708(8951.650,29396.120)	887.492(451.608,1412.118)	33158.749(17171.045,54666.506)	478.299(249.793,783.591)	-2.443(-2.616,-2.269)
Afghanistan	26111.385(14368.691,40462.212)	1339.147(739.551,2064.666)	50862.786(28012.524,83663.487)	838.396(461.912,1384.117)	-1.832(-2.059,-1.605)
Bangladesh	128943.790(75406.361,198766.359)	703.069(422.620,1065.696)	137761.211(83164.249,211593.637)	312.672(188.960,479.450)	-2.199(-2.456,-1.941)
Bhutan	414.924(215.663,697.617)	403.780(218.212,665.903)	330.593(181.758,543.670)	173.987(96.036,285.302)	-3.183(-3.358,-3.007)
India	645722.637(473283.469,842207.599)	368.538(272.237,475.649)	797662.670(608047.390,988689.375)	220.836(168.340,273.661)	-1.683(-1.772,-1.595)
Nepal	19132.285(10906.902,30573.595)	515.927(299.136,814.892)	18116.319(10053.402,30201.227)	225.503(125.548,375.268)	-2.710(-2.892,-2.528)
Pakistan	78994.681(52475.800,108790.441)	396.287(267.884,540.937)	209089.358(136654.943,313846.740)	381.650(249.837,571.135)	-0.556(-0.860,-0.252)
Angola	12597.277(7815.051,19279.611)	695.068(434.102,1053.136)	24250.659(14616.060,37850.138)	384.131(233.539,598.592)	-2.107(-2.312,-1.903)
Central African Republic	4038.717(2158.472,7031.891)	803.831(428.272,1410.246)	7202.818(3602.400,12754.876)	636.363(318.509,1129.091)	-0.781(-0.926,-0.636)
Congo	3411.312(1914.904,5591.911)	839.338(470.471,1375.178)	7471.748(4048.769,12817.535)	573.746(310.439,985.882)	-1.597(-1.928,-1.265)
Democratic Republic of the Congo	34854.257(19609.921,57049.957)	515.185(291.837,842.856)	61044.408(32736.287,102263.495)	355.807(192.517,593.880)	-1.285(-1.373,-1.198)
Equatorial Guinea	624.479(338.878,1055.761)	773.607(419.932,1306.614)	852.346(393.348,1610.580)	286.934(132.668,539.843)	-3.752(-4.085,-3.417)
Gabon	712.819(420.074,1107.226)	433.940(255.079,673.966)	1054.224(561.703,1793.044)	253.083(134.921,429.463)	-1.989(-2.365,-1.612)
Burundi	11709.534(6037.067,18750.392)	1174.157(599.317,1889.380)	12410.033(7252.423,19280.282)	498.638(295.013,768.883)	-3.336(-3.630,-3.041)
Comoros	742.057(350.642,1224.143)	868.618(436.884,1406.512)	721.977(445.138,1114.694)	395.100(244.086,608.991)	-3.136(-3.652,-2.617)
Djibouti	378.096(219.812,580.494)	513.193(303.558,779.872)	858.323(466.703,1411.248)	280.233(152.349,461.066)	-2.085(-2.243,-1.927)
Eritrea	6563.262(3983.448,10394.353)	1064.634(651.070,1678.435)	7542.265(4451.075,12020.350)	534.726(316.612,850.622)	-1.896(-2.180,-1.611)
Ethiopia	77133.771(51320.314,125167.270)	865.781(580.563,1403.891)	60286.140(41960.433,83074.980)	268.079(187.951,366.131)	-4.582(-4.922,-4.240)
Kenya	13355.935(9483.276,18045.918)	349.188(246.225,470.189)	30013.510(19334.423,42155.495)	282.434(182.811,394.300)	-0.272(-0.571,0.028)
Madagascar	29278.385(19898.092,40895.270)	1371.003(941.126,1895.998)	59497.319(36934.919,89527.619)	973.739(608.144,1461.729)	-1.185(-1.277,-1.092)
Malawi	12140.664(7515.652,18111.138)	689.530(429.016,1019.278)	17842.363(10701.684,27449.002)	459.603(281.193,697.675)	-1.622(-1.833,-1.410)
Mauritius	1309.967(1109.223,1527.158)	511.877(434.673,594.652)	885.132(725.242,1058.472)	251.355(205.654,300.882)	-2.284(-2.638,-1.929)
Mozambique	15473.757(9547.178,23289.136)	606.762(376.526,906.687)	28033.160(15675.908,45328.565)	492.097(274.973,797.501)	-0.185(-0.434,0.065)
Rwanda	20913.595(12564.662,30807.033)	1661.642(1008.718,2434.544)	10071.661(5646.590,16241.528)	334.581(188.600,537.360)	-6.534(-7.163,-5.900)
Seychelles	75.962(55.911,100.794)	528.913(391.989,697.746)	75.690(55.454,100.817)	279.867(204.476,373.975)	-1.223(-1.549,-0.895)
Somalia	12857.601(6724.049,22332.487)	906.305(476.095,1576.351)	20183.758(9905.734,35763.204)	513.508(251.325,912.257)	-1.975(-2.121,-1.828)
United Republic of Tanzania	21423.572(13789.118,31862.028)	468.854(304.893,690.253)	32790.286(19968.493,51231.486)	261.627(160.702,405.721)	-2.236(-2.417,-2.054)
Uganda	10803.939(6029.591,17847.435)	375.328(211.867,617.648)	19723.464(11035.137,32242.580)	236.768(133.190,384.820)	-2.731(-3.300,-2.159)
Zambia	12237.772(7682.092,18309.575)	895.943(567.290,1332.868)	19026.743(11406.183,29810.029)	497.423(302.076,775.343)	-2.325(-2.527,-2.123)
Botswana	1146.047(584.487,1884.396)	487.233(256.583,797.144)	1356.669(675.624,2263.529)	210.094(105.318,349.117)	-1.850(-2.623,-1.071)
Lesotho	924.279(433.483,1485.675)	281.892(133.784,450.090)	2343.796(1247.702,3875.004)	574.070(304.854,950.025)	4.258(3.247,5.278)
Namibia	1147.517(657.341,1718.573)	456.377(269.123,676.738)	1492.010(725.975,2581.089)	259.309(127.596,446.016)	-2.272(-2.719,-1.824)
South Africa	56786.275(47733.653,66944.768)	696.261(586.345,818.918)	47455.316(35753.954,60017.332)	306.557(230.498,387.943)	-2.104(-2.858,-1.344)
Eswatini	622.600(353.400,970.201)	428.020(248.125,662.817)	1061.296(517.615,1938.461)	412.850(202.927,752.054)	0.540(-0.465,1.555)
Zimbabwe	3316.045(2066.423,4956.318)	191.645(120.447,283.127)	15770.027(9008.383,26865.606)	462.115(263.967,784.730)	5.003(3.524,6.503)
Benin	4919.300(3207.540,7108.622)	594.427(394.275,847.328)	10367.106(6614.145,15189.299)	393.649(253.743,572.671)	-1.438(-1.594,-1.280)
Burkina Faso	8644.978(5257.733,12959.428)	517.068(315.483,771.323)	14380.920(8265.717,22250.410)	329.544(191.213,507.776)	-1.411(-1.551,-1.271)
Cameroon	13422.230(7905.570,21482.708)	715.324(425.791,1137.160)	33493.615(18616.094,53151.071)	518.231(290.523,818.432)	-0.934(-1.341,-0.526)
Cabo Verde	330.869(223.819,464.690)	536.763(365.712,750.863)	300.372(186.556,446.475)	216.479(135.627,320.523)	-3.184(-3.364,-3.003)
Chad	6628.029(3954.326,9942.928)	627.159(375.194,933.689)	16486.572(9013.555,26919.808)	546.075(300.163,884.495)	-0.379(-0.564,-0.194)
Côte d'Ivoire	10492.638(6262.863,16240.031)	497.803(299.249,762.593)	24867.720(14291.190,38940.427)	437.849(253.206,683.666)	0.371(0.117,0.626)
Gambia	956.508(557.677,1487.783)	578.737(340.925,887.481)	2611.340(1562.537,4070.887)	535.883(325.623,830.026)	-0.439(-0.697,-0.180)
Ghana	32863.896(21533.780,46472.766)	1162.501(764.439,1626.720)	47291.490(30081.342,68031.219)	593.413(378.945,850.696)	-2.080(-2.370,-1.789)
Guinea	9494.097(6022.225,14214.586)	817.843(522.410,1214.091)	16700.862(9765.338,26178.626)	608.562(359.634,945.454)	-0.627(-0.748,-0.506)
Guinea-Bissau	2757.129(1655.492,4334.151)	1484.931(898.634,2331.704)	4204.472(2458.111,6586.066)	988.961(578.652,1557.334)	-1.212(-1.283,-1.141)
Liberia	3037.155(1822.983,4672.207)	713.396(431.796,1083.218)	7609.622(4397.884,11968.811)	614.533(357.954,964.184)	-0.648(-0.842,-0.454)
Mali	16981.175(10109.124,25769.627)	1056.138(633.776,1591.762)	27301.909(16193.636,41726.685)	619.677(369.981,944.677)	-1.726(-1.817,-1.635)
Mauritania	3083.949(1872.879,4616.295)	830.449(505.215,1239.999)	3684.898(2123.066,6018.069)	419.441(241.166,685.900)	-2.362(-2.467,-2.258)
Niger	9021.175(4948.948,15244.621)	654.858(362.046,1100.750)	18709.426(10436.713,29884.290)	458.464(259.199,726.391)	-1.271(-1.442,-1.100)
Nigeria	64946.831(41648.322,96897.986)	442.459(283.240,654.948)	91157.225(57398.591,141209.667)	196.692(124.089,303.619)	-2.991(-3.199,-2.783)
Sao Tome and Principe	127.759(75.899,190.935)	655.544(411.180,947.411)	255.305(156.013,404.590)	522.769(323.651,819.886)	-1.278(-1.792,-0.761)
Senegal	10407.296(6660.223,15320.160)	756.816(490.623,1103.887)	14930.105(9420.992,22397.265)	454.815(288.010,679.833)	-1.538(-1.680,-1.395)
Sierra Leone	5316.749(3233.186,8390.687)	684.090(420.974,1069.832)	12668.030(7158.886,20761.772)	683.846(391.218,1106.921)	0.493(0.187,0.800)
Togo	5644.466(3665.533,8193.847)	833.676(547.975,1204.214)	10467.996(6215.600,16131.602)	538.977(321.404,828.026)	-1.272(-1.353,-1.190)
American Samoa	55.493(38.044,76.630)	578.648(400.331,792.418)	75.361(50.616,107.662)	612.118(410.663,875.830)	0.056(-0.097,0.209)
Bermuda	20.486(16.088,25.397)	115.453(90.661,143.078)	6.644(5.049,8.464)	38.860(29.503,49.603)	-4.116(-4.393,-3.838)
Cook Islands	26.334(16.903,38.794)	651.149(419.309,954.112)	11.615(7.210,17.450)	256.765(159.213,385.958)	-2.793(-3.147,-2.437)
Greenland	55.912(35.967,82.798)	411.465(266.530,607.018)	17.875(10.735,26.556)	140.661(84.602,209.161)	-3.787(-3.976,-3.598)
Guam	86.385(60.667,115.764)	281.357(198.588,376.285)	118.230(87.626,155.852)	304.101(225.098,401.836)	0.434(-0.020,0.890)
Monaco	10.034(6.179,14.912)	119.811(73.804,178.212)	4.896(2.879,8.066)	58.337(34.436,95.829)	-2.269(-2.395,-2.143)
Nauru	46.003(28.847,73.030)	2210.575(1392.169,3470.761)	54.175(34.677,84.456)	2102.100(1351.553,3263.003)	-0.253(-0.830,0.327)
Niue	3.765(2.366,5.672)	779.736(489.355,1174.781)	2.913(1.844,4.239)	726.322(459.883,1051.266)	-1.240(-1.527,-0.953)
Northern Mariana Islands	79.852(50.961,116.612)	732.740(471.812,1060.666)	46.625(32.216,65.245)	335.258(231.229,466.377)	-2.639(-2.979,-2.299)
Palau	25.080(15.852,37.454)	684.599(434.626,1017.564)	23.715(15.748,34.300)	556.450(365.262,810.843)	-0.492(-0.623,-0.362)
Puerto Rico	915.605(748.605,1109.025)	95.789(78.315,116.044)	375.307(285.833,481.162)	43.476(33.069,55.736)	-3.369(-3.694,-3.042)
Saint Kitts and Nevis	77.938(62.712,95.460)	1003.826(818.125,1212.993)	30.099(22.071,40.201)	172.542(126.361,230.319)	-5.957(-6.419,-5.494)
San Marino	4.999(3.311,7.170)	80.338(53.187,115.220)	3.196(1.979,4.893)	36.371(22.806,55.224)	-2.161(-2.371,-1.950)
Tokelau	3.663(2.296,5.644)	1162.251(730.421,1785.750)	3.141(2.034,4.565)	964.707(627.112,1397.646)	-1.228(-1.450,-1.004)
Tuvalu	40.481(26.081,61.721)	1732.490(1119.849,2633.659)	28.817(18.369,42.944)	1078.820(689.289,1605.152)	-1.513(-1.628,-1.397)
United States Virgin Islands	74.679(49.222,108.776)	237.415(156.075,346.483)	16.114(8.831,25.748)	79.318(43.108,127.392)	-2.863(-3.121,-2.605)
South Sudan	5611.064(3108.907,9580.894)	574.804(322.130,973.325)	8386.948(4387.012,14550.199)	404.612(211.860,699.644)	-1.329(-1.891,-0.763)
Sudan	44453.857(23732.014,69248.247)	1139.934(614.599,1756.160)	46225.617(22409.562,82084.485)	465.407(227.724,823.484)	-3.101(-3.194,-3.007)
Abbreviations: EAPC, estimated annual percentage change; SDI, Sociodemographic Index; UI, uncertainty interval.
a EAPC is expressed as 95% confidence interval.
