# Supplementary material for: Global, regional, and national epidemiology of Intracerebral Hemorrhage among women of childbearing age (1990–2021): incidence, mortality, DALYs, and risk factor analysis
Source: Front Neurol. 2025 Aug 5;16:1602507. doi: 10.3389/fneur.2025.1602507 (PMC12361251; doi:10.3389/fneur.2025.1602507)
Supplement: Supplementary Table S4 — Forecast of the Incidence Rate of Intracerebral Hemorrhage among Women of Childbearing Age from 1990 to 2035. [file Table_4.xlsx]

## Sheet: Data Sheet 1
Table S4: Forecast of the Incidence Rate of Intracerebral Hemorrhage among Women of Childbearing Age from 1990 to 2035
	val	sd	Time	group	low_50	up_50	low_60	up_60	low_70	up_70	low_80	up_80	low_95	up_95
1	9.68287	0.0201549	1990	ASIR	9.66929	9.69646	9.66592	9.69982	9.66199	9.70375	9.65703	9.70871	9.64337	9.72238
2	9.68119	0.0198393	1991	ASIR	9.66782	9.69456	9.6645	9.69787	9.66064	9.70174	9.65576	9.70662	9.6423	9.72007
3	9.65207	0.0195337	1992	ASIR	9.63891	9.66524	9.63565	9.6685	9.63184	9.67231	9.62703	9.67712	9.61379	9.69036
4	9.61521	0.0192193	1993	ASIR	9.60225	9.62816	9.59904	9.63137	9.59529	9.63512	9.59057	9.63985	9.57754	9.65288
5	9.57672	0.0188895	1994	ASIR	9.56399	9.58945	9.56083	9.5926	9.55715	9.59629	9.5525	9.60093	9.53969	9.61374
6	9.52081	0.0185645	1995	ASIR	9.50829	9.53332	9.50519	9.53642	9.50157	9.54004	9.49701	9.54461	9.48442	9.55719
7	9.44531	0.0182274	1996	ASIR	9.43302	9.45759	9.42998	9.46064	9.42642	9.46419	9.42194	9.46867	9.40958	9.48103
8	9.34729	0.0179261	1997	ASIR	9.33521	9.35938	9.33222	9.36237	9.32872	9.36587	9.32431	9.37028	9.31216	9.38243
9	9.22214	0.0175985	1998	ASIR	9.21028	9.234	9.20734	9.23694	9.20391	9.24037	9.19958	9.2447	9.18765	9.25663
10	9.07281	0.0172811	1999	ASIR	9.06116	9.08445	9.05827	9.08734	9.0549	9.09071	9.05065	9.09496	9.03893	9.10668
11	8.92892	0.0169457	2000	ASIR	8.9175	8.94034	8.91467	8.94317	8.91136	8.94648	8.9072	8.95064	8.89571	8.96213
12	8.77508	0.0166423	2001	ASIR	8.76387	8.7863	8.76109	8.78908	8.75784	8.79233	8.75375	8.79642	8.74246	8.8077
13	8.60412	0.016326	2002	ASIR	8.59311	8.61512	8.59039	8.61785	8.5872	8.62103	8.58319	8.62505	8.57212	8.63612
14	8.41891	0.016004	2003	ASIR	8.40813	8.4297	8.40545	8.43237	8.40233	8.43549	8.3984	8.43943	8.38754	8.45028
15	8.22232	0.0156815	2004	ASIR	8.21175	8.23289	8.20913	8.2355	8.20607	8.23856	8.20221	8.24242	8.19158	8.25305
16	8.02073	0.0153613	2005	ASIR	8.01038	8.03109	8.00781	8.03365	8.00482	8.03665	8.00104	8.04043	7.99062	8.05084
17	7.7913	0.0150101	2006	ASIR	7.78119	7.80142	7.77868	7.80393	7.77575	7.80685	7.77206	7.81055	7.76188	7.82072
18	7.52328	0.0146106	2007	ASIR	7.51343	7.53313	7.51099	7.53557	7.50814	7.53842	7.50455	7.54201	7.49464	7.55192
19	7.24201	0.0141868	2008	ASIR	7.23245	7.25157	7.23008	7.25394	7.22731	7.25671	7.22382	7.2602	7.21421	7.26982
20	6.97018	0.0137736	2009	ASIR	6.96089	6.97946	6.95859	6.98176	6.95591	6.98445	6.95252	6.98783	6.94318	6.99717
21	6.73372	0.0134094	2010	ASIR	6.72468	6.74276	6.72245	6.745	6.71983	6.74761	6.71653	6.75091	6.70744	6.76
22	6.49607	0.0130623	2011	ASIR	6.48727	6.50488	6.48509	6.50706	6.48254	6.50961	6.47933	6.51282	6.47047	6.52168
23	6.23314	0.0127045	2012	ASIR	6.22458	6.2417	6.22245	6.24382	6.21998	6.2463	6.21685	6.24943	6.20824	6.25804
24	5.99225	0.0123861	2013	ASIR	5.9839	6.0006	5.98183	6.00267	5.97942	6.00508	5.97637	6.00813	5.96797	6.01653
25	5.82039	0.0121492	2014	ASIR	5.8122	5.82858	5.81017	5.83061	5.8078	5.83298	5.80482	5.83597	5.79658	5.8442
26	5.76427	0.0120387	2015	ASIR	5.75615	5.77238	5.75414	5.77439	5.75179	5.77674	5.74883	5.7797	5.74067	5.78786
27	5.79831	0.0120258	2016	ASIR	5.79021	5.80642	5.7882	5.80843	5.78585	5.81077	5.7829	5.81373	5.77474	5.82188
28	5.85589	0.0120436	2017	ASIR	5.84778	5.86401	5.84576	5.86602	5.84342	5.86837	5.84045	5.87133	5.83229	5.8795
29	5.91444	0.0120645	2018	ASIR	5.9063	5.92257	5.90429	5.92458	5.90194	5.92693	5.89897	5.9299	5.89079	5.93808
30	5.95101	0.0120641	2019	ASIR	5.94288	5.95914	5.94086	5.96116	5.93851	5.96351	5.93554	5.96648	5.92736	5.97466
31	5.67198	0.0117255	2020	ASIR	5.66408	5.67988	5.66212	5.68184	5.65983	5.68413	5.65695	5.68701	5.649	5.69496
32	5.68911	0.0117649	2021	ASIR	5.68118	5.69704	5.67921	5.699	5.67692	5.7013	5.67403	5.70419	5.66605	5.71217
33	5.53429	0.110318	2022	ASIR	5.45994	5.60865	5.44151	5.62707	5.42	5.64858	5.39286	5.67572	5.31807	5.75051
34	5.45228	0.144959	2023	ASIR	5.35458	5.54999	5.33037	5.57419	5.30211	5.60246	5.26645	5.63812	5.16816	5.7364
35	5.37432	0.172845	2024	ASIR	5.25783	5.49082	5.22896	5.51969	5.19526	5.55339	5.15274	5.59591	5.03555	5.7131
36	5.30028	0.196909	2025	ASIR	5.16757	5.433	5.13468	5.46589	5.09629	5.50428	5.04785	5.55272	4.91434	5.68623
37	5.23064	0.218526	2026	ASIR	5.08335	5.37793	5.04686	5.41442	5.00425	5.45703	4.95049	5.51079	4.80233	5.65895
38	5.16477	0.238457	2027	ASIR	5.00405	5.32549	4.96423	5.36531	4.91773	5.41181	4.85907	5.47047	4.69739	5.63215
39	5.10284	0.25709	2028	ASIR	4.92957	5.27612	4.88663	5.31906	4.8365	5.36919	4.77326	5.43243	4.59895	5.60674
40	5.04484	0.274727	2029	ASIR	4.85968	5.23001	4.8138	5.27589	4.76022	5.32946	4.69264	5.39704	4.50638	5.58331
41	4.99064	0.291622	2030	ASIR	4.79409	5.1872	4.74539	5.2359	4.68852	5.29276	4.61678	5.3645	4.41906	5.56222
42	4.94042	0.308015	2031	ASIR	4.73282	5.14802	4.68138	5.19946	4.62132	5.25952	4.54554	5.3353	4.33671	5.54413
43	4.89346	0.324066	2032	ASIR	4.67504	5.11188	4.62092	5.166	4.55773	5.22919	4.47801	5.30891	4.25829	5.52863
44	4.84895	0.339806	2033	ASIR	4.61992	5.07798	4.56317	5.13473	4.49691	5.20099	4.41332	5.28458	4.18293	5.51497
45	4.80667	0.355317	2034	ASIR	4.56719	5.04615	4.50785	5.10549	4.43856	5.17478	4.35115	5.26219	4.11025	5.50309
46	4.76665	0.370718	2035	ASIR	4.51679	5.01652	4.45488	5.07843	4.38259	5.15072	4.29139	5.24192	4.04005	5.49326
Abbreviations: val, value; sd, standard deviation; UI, uncertainty interval.
