# Supplementary material for: Global, regional, and national epidemiology of Intracerebral Hemorrhage among women of childbearing age (1990–2021): incidence, mortality, DALYs, and risk factor analysis
Source: Front Neurol. 2025 Aug 5;16:1602507. doi: 10.3389/fneur.2025.1602507 (PMC12361251; doi:10.3389/fneur.2025.1602507)
Supplement: Supplementary Table S5 — Forecast of the Mortality Rate of Intracerebral Hemorrhage among Women of Childbearing Age from 1990 to 2035. [file Table_5.xlsx]

## Sheet: Data Sheet 2
Table S5: Forecast of the Mortality Rate of Intracerebral Hemorrhage among Women of Childbearing Age from 1990 to 2035
	val	sd	Time	group	low_50	up_50	low_60	up_60	low_70	up_70	low_80	up_80	low_95	up_95
1	4.21067	0.013281	1990	ASDR	4.20172	4.21963	4.1995	4.22184	4.19691	4.22443	4.19365	4.2277	4.18464	4.2367
2	4.1221	0.0128274	1991	ASDR	4.11345	4.13074	4.11131	4.13289	4.10881	4.13539	4.10565	4.13854	4.09696	4.14724
3	4.0707	0.0125451	1992	ASDR	4.06224	4.07915	4.06015	4.08125	4.0577	4.08369	4.05462	4.08678	4.04611	4.09529
4	4.02191	0.0122784	1993	ASDR	4.01364	4.03019	4.01159	4.03224	4.00919	4.03464	4.00617	4.03766	3.99785	4.04598
5	3.99038	0.0120272	1994	ASDR	3.98227	3.99848	3.98026	4.00049	3.97792	4.00284	3.97496	4.0058	3.9668	4.01395
6	3.92838	0.0117478	1995	ASDR	3.92046	3.9363	3.9185	3.93826	3.91621	3.94055	3.91332	3.94344	3.90535	3.9514
7	3.8518	0.0114495	1996	ASDR	3.84408	3.85952	3.84217	3.86143	3.83994	3.86366	3.83712	3.86648	3.82936	3.87424
8	3.78552	0.0112121	1997	ASDR	3.77796	3.79308	3.77609	3.79495	3.7739	3.79714	3.77115	3.79989	3.76354	3.8075
9	3.73749	0.0110009	1998	ASDR	3.73008	3.74491	3.72824	3.74674	3.72609	3.74889	3.72339	3.75159	3.71593	3.75905
10	3.71929	0.010862	1999	ASDR	3.71197	3.72661	3.71015	3.72842	3.70804	3.73054	3.70536	3.73321	3.698	3.74058
11	3.66472	0.0106488	2000	ASDR	3.65754	3.67189	3.65576	3.67367	3.65368	3.67575	3.65106	3.67837	3.64384	3.68559
12	3.58996	0.010438	2001	ASDR	3.58292	3.59699	3.58118	3.59873	3.57914	3.60077	3.57657	3.60334	3.5695	3.61041
13	3.56443	0.0103025	2002	ASDR	3.55749	3.57138	3.55577	3.5731	3.55376	3.57511	3.55123	3.57764	3.54424	3.58463
14	3.50824	0.0101265	2003	ASDR	3.50141	3.51506	3.49972	3.51676	3.49775	3.51873	3.49526	3.52122	3.48839	3.52809
15	3.4363	0.00993409	2004	ASDR	3.42961	3.443	3.42795	3.44466	3.42601	3.44659	3.42357	3.44904	3.41683	3.45577
16	3.32757	0.00968769	2005	ASDR	3.32104	3.3341	3.31942	3.33572	3.31753	3.3376	3.31515	3.33999	3.30858	3.34656
17	3.20926	0.00942882	2006	ASDR	3.20291	3.21562	3.20134	3.21719	3.1995	3.21903	3.19718	3.22135	3.19078	3.22775
18	3.11489	0.00919709	2007	ASDR	3.10869	3.12109	3.10715	3.12262	3.10536	3.12442	3.1031	3.12668	3.09686	3.13292
19	3.05245	0.00899095	2008	ASDR	3.04639	3.05851	3.04489	3.06002	3.04314	3.06177	3.04093	3.06398	3.03483	3.07008
20	2.98333	0.00878344	2009	ASDR	2.97741	2.98925	2.97594	2.99072	2.97423	2.99243	2.97207	2.99459	2.96611	3.00054
21	2.90644	0.00858163	2010	ASDR	2.90066	2.91223	2.89923	2.91366	2.89755	2.91533	2.89544	2.91744	2.88962	2.92326
22	2.81408	0.00836383	2011	ASDR	2.80844	2.81972	2.80704	2.82111	2.80541	2.82274	2.80336	2.8248	2.79769	2.83047
23	2.7284	0.00816158	2012	ASDR	2.7229	2.7339	2.72153	2.73526	2.71994	2.73685	2.71793	2.73886	2.7124	2.74439
24	2.66764	0.00801484	2013	ASDR	2.66223	2.67304	2.66089	2.67438	2.65933	2.67594	2.65736	2.67791	2.65193	2.68334
25	2.59202	0.00785511	2014	ASDR	2.58673	2.59732	2.58542	2.59863	2.58388	2.60016	2.58195	2.60209	2.57663	2.60742
26	2.53135	0.00772528	2015	ASDR	2.52614	2.53655	2.52485	2.53784	2.52334	2.53935	2.52144	2.54125	2.5162	2.54649
27	2.49442	0.00763394	2016	ASDR	2.48927	2.49956	2.488	2.50084	2.48651	2.50233	2.48463	2.5042	2.47946	2.50938
28	2.45006	0.00753397	2017	ASDR	2.44499	2.45514	2.44373	2.4564	2.44226	2.45787	2.4404	2.45972	2.4353	2.46483
29	2.39682	0.00742053	2018	ASDR	2.39182	2.40182	2.39058	2.40306	2.38913	2.4045	2.3873	2.40633	2.38227	2.41136
30	2.35137	0.00731916	2019	ASDR	2.34643	2.3563	2.34521	2.35752	2.34378	2.35895	2.34198	2.36075	2.33702	2.36571
31	2.31601	0.00724346	2020	ASDR	2.31113	2.32089	2.30992	2.3221	2.30851	2.32351	2.30672	2.3253	2.30181	2.33021
32	2.28966	0.00728576	2021	ASDR	2.28474	2.29457	2.28353	2.29578	2.28211	2.2972	2.28031	2.299	2.27537	2.30394
33	2.21782	0.0350503	2022	ASDR	2.19419	2.24144	2.18834	2.2473	2.18151	2.25413	2.17288	2.26275	2.14912	2.28652
34	2.17791	0.0425877	2023	ASDR	2.14921	2.20661	2.14209	2.21373	2.13379	2.22203	2.12331	2.23251	2.09444	2.26138
35	2.13866	0.0488611	2024	ASDR	2.10573	2.17159	2.09757	2.17975	2.08804	2.18928	2.07602	2.2013	2.04289	2.23443
36	2.0997	0.0543058	2025	ASDR	2.0631	2.1363	2.05403	2.14537	2.04344	2.15596	2.03008	2.16932	1.99326	2.20614
37	2.06118	0.0591874	2026	ASDR	2.02129	2.10107	2.01141	2.11096	1.99986	2.1225	1.9853	2.13706	1.94517	2.17719
38	2.02354	0.0636838	2027	ASDR	1.98061	2.06646	1.96998	2.0771	1.95756	2.08951	1.94189	2.10518	1.89872	2.14836
39	1.98728	0.0678348	2028	ASDR	1.94156	2.033	1.93023	2.04433	1.917	2.05756	1.90032	2.07424	1.85432	2.12024
40	1.95238	0.0716939	2029	ASDR	1.90406	2.00071	1.89209	2.01268	1.87811	2.02666	1.86047	2.0443	1.81186	2.0929
41	1.9185	0.0753141	2030	ASDR	1.86774	1.96926	1.85516	1.98184	1.84048	1.99653	1.82195	2.01506	1.77089	2.06612
42	1.88559	0.078765	2031	ASDR	1.83251	1.93868	1.81935	1.95183	1.80399	1.96719	1.78462	1.98657	1.73121	2.03997
43	1.85381	0.0821159	2032	ASDR	1.79847	1.90916	1.78475	1.92287	1.76874	1.93888	1.74854	1.95908	1.69286	2.01476
44	1.82347	0.0853749	2033	ASDR	1.76593	1.88101	1.75167	1.89527	1.73502	1.91192	1.71402	1.93292	1.65613	1.9908
45	1.79476	0.0885739	2034	ASDR	1.73506	1.85446	1.72027	1.86925	1.70299	1.88652	1.68121	1.90831	1.62115	1.96836
46	1.76783	0.0917631	2035	ASDR	1.70598	1.82968	1.69066	1.845	1.67276	1.86289	1.65019	1.88547	1.58797	1.94768
Abbreviations: val, value; sd, standard deviation; UI, uncertainty interval.
