# Supplementary material for: Global, regional, and national epidemiology of Intracerebral Hemorrhage among women of childbearing age (1990–2021): incidence, mortality, DALYs, and risk factor analysis
Source: Front Neurol. 2025 Aug 5;16:1602507. doi: 10.3389/fneur.2025.1602507 (PMC12361251; doi:10.3389/fneur.2025.1602507)
Supplement: Supplementary Figure S1 — Visualization of GBD 2021 Workflow. [file Data_Sheet_1.zip]

Archive with 11 entries (11 files):
- Figure S7.tif
- Figure S8.tif
- Figure S9.tif
- Figure S10.tif
- Figure S11.tif
- Figure S1.tif
- Figure S2.tif
- Figure S3.tif
- Figure S4.tif
- Figure S5.tif
- Figure S6.tif
